# Supplementary material for: 5-Cyclo­hexyl-3-methyl­sulfinyl-2-phenyl-1-benzofuran
Source: Acta Crystallogr Sect E Struct Rep Online. 2011 Jan 8;67(Pt 2):o281. doi: 10.1107/S1600536810054358 (PMC3051680; doi:10.1107/S1600536810054358)
Supplement: Supplementary file 2 [file e-67-0o281-Isup2.hkl]

# 
# h,k,l, Fc-squared, Fo-squared, sigma(Fo-squared) and status flag 
# 
data_I
_shelx_title ' 1051 IN P2(1)/C' 
_shelx_refln_list_code          4 
_shelx_F_calc_maximum      212.66 
_exptl_crystal_F_000       720.00 
_reflns_d_resolution_high  0.7687 
 
loop_ 
 _symmetry_equiv_pos_as_xyz 
 'x, y, z' 
 '-x, y+1/2, -z+1/2' 
 '-x, -y, -z' 
 'x, -y-1/2, z-1/2' 
 
_cell_length_a     9.9864 
_cell_length_b    17.1899 
_cell_length_c    11.0792 
_cell_angle_alpha  90.000 
_cell_angle_beta  113.540 
_cell_angle_gamma  90.000 
 
_shelx_F_squared_multiplier     1.000 
 
loop_ 
 _refln_index_h 
 _refln_index_k 
 _refln_index_l 
 _refln_F_squared_calc 
 _refln_F_squared_meas 
 _refln_F_squared_sigma 
 _refln_observed_status 
   1   0   0     9325.46     8054.54    219.53 o 
   2   0   0     1827.06     1856.79     24.02 o 
   3   0   0     1516.61     1595.86     21.60 o 
   4   0   0     2979.31     3249.83     42.30 o 
   5   0   0       19.11       29.36      2.20 o 
   6   0   0        0.38        9.84      2.43 o 
   7   0   0      395.58      393.51     13.32 o 
   8   0   0      731.99      692.75     22.57 o 
   9   0   0       79.51       80.04      8.17 o 
  10   0   0      136.69      144.10     11.13 o 
  11   0   0       22.64       27.37      9.88 o 
   1   1   0     2158.47     2222.08     25.65 o 
   2   1   0     6640.71     6690.52     67.38 o 
   3   1   0     3672.45     3755.73     34.30 o 
   4   1   0     1319.20     1266.51     12.90 o 
   5   1   0      102.58       74.05      2.34 o 
   6   1   0      617.90      627.44      9.13 o 
   7   1   0      113.67      113.36      4.86 o 
   8   1   0       67.28       65.21      5.05 o 
   9   1   0       25.51       22.60      4.22 o 
  10   1   0        4.28        2.99      3.23 o 
  11   1   0      129.86      131.27     11.13 o 
   0   2   0        2.09        5.23      0.48 o 
   1   2   0       93.01       90.52      1.67 o 
   2   2   0     2221.59     2243.71     24.55 o 
   3   2   0      589.23      578.40      7.35 o 
   4   2   0     1616.61     1768.89     18.12 o 
   5   2   0        0.56        3.14      0.86 o 
   6   2   0       96.65       85.04      2.90 o 
   7   2   0      104.12      122.44      4.57 o 
   8   2   0      119.80      105.48      6.29 o 
   9   2   0      312.57      297.25     10.26 o 
  10   2   0       56.27       61.37      5.77 o 
  11   2   0       54.69       70.46      7.38 o 
   1   3   0     1729.37     1855.94     17.80 o 
   2   3   0      804.81      821.23     21.67 o 
   3   3   0     1459.88     1458.78     15.91 o 
   4   3   0        2.90        1.74      0.68 o 
   5   3   0      671.21      604.81      9.18 o 
   6   3   0      548.93      594.22      9.66 o 
   7   3   0      694.89      707.87     12.21 o 
   8   3   0       29.33       25.93      3.20 o 
   9   3   0      469.31      490.53     19.20 o 
  10   3   0       95.50       84.31     16.91 o 
  11   3   0       58.48       71.86      7.41 o 
   0   4   0    45222.76    36060.87    520.02 o 
   1   4   0      855.89      900.55      9.33 o 
   2   4   0      470.33      425.33      6.40 o 
   3   4   0      209.21      267.62      7.57 o 
   4   4   0       25.42       18.42      1.11 o 
   5   4   0      298.32      337.99      5.57 o 
   6   4   0       14.89       12.97      1.48 o 
   7   4   0       92.29       88.78      3.96 o 
   8   4   0      267.04      238.10     11.61 o 
   9   4   0       25.68       36.91      4.39 o 
  10   4   0       50.64       65.63      6.59 o 
  11   4   0       17.35       20.22      5.36 o 
   1   5   0     1387.40     1370.62     13.84 o 
   2   5   0     4977.13     5190.67     48.73 o 
   3   5   0     3825.71     3967.83     50.12 o 
   4   5   0     1656.05     1697.51     24.41 o 
   5   5   0     1065.96     1078.76     13.00 o 
   6   5   0     1340.61     1411.15     17.88 o 
   7   5   0     1353.77     1318.32     20.45 o 
   8   5   0      212.95      203.08      7.09 o 
   9   5   0        0.47       -0.62      2.34 o 
  10   5   0       10.23        1.55      3.01 o 
  11   5   0      129.19      127.35     11.96 o 
   0   6   0     1891.18     1842.84     22.35 o 
   1   6   0     3757.88     3680.20     33.03 o 
   2   6   0      860.63      855.63      9.90 o 
   3   6   0       67.36       70.15      2.26 o 
   4   6   0     1352.23     1425.47     21.32 o 
   5   6   0      205.29      168.90      7.93 o 
   6   6   0      509.22      497.86      9.76 o 
   7   6   0       36.32       42.08      3.20 o 
   8   6   0      304.79      294.90      8.56 o 
   9   6   0       35.91       35.41      3.81 o 
  10   6   0       50.66       60.87     15.01 o 
  11   6   0       90.80      105.53     28.13 o 
   1   7   0     1420.75     1583.68     15.37 o 
   2   7   0        0.12        0.21      0.53 o 
   3   7   0     3479.09     3672.74     43.47 o 
   4   7   0      244.18      224.57      5.85 o 
   5   7   0      124.51       96.95      4.17 o 
   6   7   0        1.61        1.74      1.48 o 
   7   7   0     1476.26     1470.46     22.14 o 
   8   7   0       22.57       25.23      3.10 o 
   9   7   0        0.07       -1.10      3.19 o 
  10   7   0      128.10      123.84     16.34 o 
  11   7   0        0.07       -1.38      6.27 o 
   0   8   0      202.62      191.99      5.89 o 
   1   8   0     1698.25     1717.78     16.78 o 
   2   8   0      172.26      158.40      3.18 o 
   3   8   0      140.16      114.83      5.16 o 
   4   8   0       88.34       97.49      4.11 o 
   5   8   0       97.23       90.36      4.19 o 
   6   8   0        9.77       13.20      2.09 o 
   7   8   0       48.09       53.93      3.71 o 
   8   8   0       19.35       17.62      4.44 o 
   9   8   0       79.60       95.02      8.26 o 
  10   8   0        0.69        1.66      4.12 o 
  11   8   0        0.64        2.73      9.31 o 
   1   9   0     1684.45     1777.07     18.37 o 
   2   9   0      181.16      186.23      3.35 o 
   3   9   0      522.09      534.74      7.92 o 
   4   9   0       69.01       74.69      4.70 o 
   5   9   0     1427.11     1339.62     23.13 o 
   6   9   0       61.32       55.79      5.07 o 
   7   9   0      553.06      516.03     12.82 o 
   8   9   0      186.28      188.42      8.76 o 
   9   9   0      248.85      217.24     16.44 o 
  10   9   0      106.26      102.62      9.22 o 
   0  10   0       17.06       15.04      2.19 o 
   1  10   0      773.62      772.20      9.40 o 
   2  10   0      286.61      294.72      4.67 o 
   3  10   0       48.75       65.13      2.30 o 
   4  10   0        4.52        8.09      1.42 o 
   5  10   0      193.80      184.38      7.87 o 
   6  10   0      202.34      186.42      8.58 o 
   7  10   0       47.71       52.13      4.62 o 
   8  10   0        3.98        2.32      2.97 o 
   9  10   0       51.13       59.64      7.37 o 
  10  10   0       85.60      111.17     12.77 o 
   1  11   0        8.06       10.77      1.40 o 
   2  11   0      420.05      471.25      6.63 o 
   3  11   0      265.69      265.92      5.98 o 
   4  11   0      172.75      162.04      8.23 o 
   5  11   0      658.04      692.64     20.13 o 
   6  11   0       24.20       24.03      4.22 o 
   7  11   0      367.75      362.24     14.26 o 
   8  11   0        4.29       -1.08      3.66 o 
   9  11   0       39.49       55.52      7.42 o 
  10  11   0        3.49       -0.39      4.36 o 
   0  12   0      948.98     1097.67     25.18 o 
   1  12   0      493.21      566.09     13.67 o 
   2  12   0       54.86       55.08      2.43 o 
   3  12   0        0.17        5.58      1.86 o 
   4  12   0       44.43       32.55      4.07 o 
   5  12   0        3.08       -0.83      2.08 o 
   6  12   0      125.75      149.28      8.20 o 
   7  12   0      323.75      303.16     11.96 o 
   8  12   0      164.58      183.00     11.32 o 
   9  12   0       13.66        9.72      4.80 o 
  10  12   0       14.54       12.44      5.27 o 
   1  13   0        0.49        0.11      1.24 o 
   2  13   0       37.35       34.84      3.33 o 
   3  13   0      276.59      279.27      8.47 o 
   4  13   0       19.23       17.91      3.62 o 
   5  13   0        2.16       -0.15      3.02 o 
   6  13   0      544.19      548.58     16.07 o 
   7  13   0        3.78       -2.92      2.99 o 
   8  13   0       71.76       88.09      8.54 o 
   9  13   0       29.13       47.29      8.28 o 
   0  14   0      346.27      416.86     35.59 o 
   1  14   0      244.66      241.41      6.66 o 
   2  14   0      314.15      300.31      9.12 o 
   3  14   0      135.66      124.65      5.87 o 
   4  14   0       95.74       83.80      7.30 o 
   5  14   0      328.29      320.86     14.92 o 
   6  14   0      432.19      409.19     22.36 o 
   7  14   0       43.50       32.41      6.09 o 
   8  14   0        2.56        3.67      4.03 o 
   9  14   0        4.58        1.31      4.59 o 
   1  15   0       22.51       19.12      2.63 o 
   2  15   0      106.38       97.34      5.28 o 
   3  15   0      459.06      467.62     13.50 o 
   4  15   0      201.62      194.82      9.29 o 
   5  15   0      268.08      255.08     10.86 o 
   6  15   0      224.98      246.53     12.49 o 
   7  15   0       91.77       96.28      9.38 o 
   8  15   0       22.07       23.24      5.97 o 
   0  16   0       43.91       52.50      6.72 o 
   1  16   0      186.58      191.96      8.48 o 
   2  16   0      462.48      464.03     17.21 o 
   3  16   0       17.00        4.61      3.04 o 
   4  16   0       12.04       13.90      4.88 o 
   5  16   0      176.80      196.16     11.19 o 
   6  16   0        0.55       -5.40      6.02 o 
   7  16   0       13.35        9.12      4.82 o 
   8  16   0       33.34       26.90      6.64 o 
   1  17   0       14.61       14.60      4.24 o 
   2  17   0      169.13      160.00     13.72 o 
   3  17   0        0.00       -1.99      3.29 o 
   4  17   0       54.65       65.28      6.31 o 
   5  17   0       18.02       20.87      7.07 o 
   6  17   0        5.07        4.13      4.32 o 
   7  17   0       10.47       11.46      5.04 o 
   0  18   0        0.54       10.64      6.46 o 
   1  18   0      249.88      279.33     21.48 o 
   2  18   0        5.73        0.76      3.76 o 
   3  18   0       52.16       66.05      7.51 o 
   4  18   0        2.16       -0.40      3.78 o 
   5  18   0        1.97       -2.60      3.50 o 
   6  18   0        0.05        1.80      4.37 o 
   7  18   0       16.75       11.68      5.31 o 
   1  19   0        0.73        8.62      4.75 o 
   2  19   0        0.83       -2.49      3.73 o 
   3  19   0        0.41       -3.43      3.89 o 
   4  19   0        5.98        6.59      5.11 o 
   5  19   0        9.09       17.09      6.43 o 
   6  19   0       50.37       57.68      8.30 o 
   0  20   0       19.86       25.09      9.50 o 
   1  20   0       81.95       88.08     10.20 o 
   2  20   0       77.71       68.80     14.06 o 
   3  20   0        3.67       -0.95      4.30 o 
   4  20   0       50.68       54.21      9.40 o 
   5  20   0        5.24        2.69      5.36 o 
   1  21   0       13.45       12.16      9.12 o 
   2  21   0       52.03       39.15     11.78 o 
   3  21   0       78.69       75.04     10.83 o 
   4  21   0       10.27       10.36      6.04 o 
   0  22   0       59.31       88.94     15.96 o 
   1  22   0      167.08      140.64     19.77 o 
   2  22   0       10.58       18.24      9.88 o 
 -12   1   1       14.29       23.48      7.12 o 
 -11   1   1        3.25        1.33      5.64 o 
 -10   1   1      138.33      154.82      9.21 o 
  -9   1   1      729.80      773.65     17.52 o 
  -8   1   1     1487.27     1478.12     21.68 o 
  -7   1   1       39.34       41.46      2.70 o 
  -6   1   1       18.38       20.21      1.52 o 
  -5   1   1      115.43      119.42      2.68 o 
  -4   1   1        1.97        1.08      0.60 o 
  -3   1   1      499.04      478.44      5.74 o 
  -2   1   1     2298.02     2324.02     25.07 o 
  -1   1   1      586.72      587.22      7.36 o 
   0   1   1     1784.47     1761.24     21.40 o 
   1   1   1     5946.40     5701.97     70.29 o 
   2   1   1      545.50      547.98      7.18 o 
   3   1   1       83.07       92.61      2.09 o 
   4   1   1      529.76      578.46      7.84 o 
   5   1   1      197.91      219.72      4.72 o 
   6   1   1      127.89      117.88      4.02 o 
   7   1   1       17.46       14.52      2.25 o 
   8   1   1      220.02      217.41      8.06 o 
   9   1   1      373.19      362.54     10.48 o 
  10   1   1      465.12      512.25     34.07 o 
  11   1   1        8.04        4.70      4.54 o 
 -12   2   1        0.00        5.80      6.11 o 
 -11   2   1        2.95        9.02      9.69 o 
 -10   2   1        5.12        1.11      3.69 o 
  -9   2   1        0.28        0.32      2.81 o 
  -8   2   1       54.23       54.07      4.24 o 
  -7   2   1      125.92      124.37      4.43 o 
  -6   2   1      569.23      598.55      8.78 o 
  -5   2   1      777.37      853.54     10.26 o 
  -4   2   1      101.10      107.47      2.44 o 
  -3   2   1       11.08       15.04      0.86 o 
  -2   2   1     2417.77     2441.79     24.70 o 
  -1   2   1      333.41      324.50      4.02 o 
   0   2   1     1644.48     1625.15     18.88 o 
   1   2   1     5091.28     5115.57     59.95 o 
   2   2   1       30.00       38.30      2.14 o 
   3   2   1        0.26        0.44      0.43 o 
   4   2   1       26.93       26.75      1.35 o 
   5   2   1      321.26      336.48      6.55 o 
   6   2   1       83.98       96.12      3.50 o 
   7   2   1        0.50       -0.47      1.48 o 
   8   2   1      172.55      154.65      7.34 o 
   9   2   1       25.99       35.24      5.05 o 
  10   2   1       64.89       65.20      5.98 o 
  11   2   1        0.21       -3.52      5.44 o 
 -12   3   1        9.20       10.53      7.41 o 
 -11   3   1       68.49       96.21     11.21 o 
 -10   3   1        0.00       -2.96      3.53 o 
  -9   3   1      516.23      502.68     11.01 o 
  -8   3   1     1920.45     1880.00     26.49 o 
  -7   3   1      725.25      726.02     11.32 o 
  -6   3   1        6.05        9.02      2.16 o 
  -5   3   1     1484.90     1668.97     19.57 o 
  -4   3   1      463.64      539.40      6.76 o 
  -3   3   1       13.74       19.07      1.13 o 
  -2   3   1     2061.24     2025.16     22.17 o 
  -1   3   1     7062.79     6946.82     67.65 o 
   0   3   1     1072.41     1081.03     13.13 o 
   1   3   1     5808.67     5808.35     60.70 o 
   2   3   1      344.74      365.66      5.27 o 
   3   3   1      549.42      571.22      8.07 o 
   4   3   1      397.16      460.87      7.13 o 
   5   3   1        7.91       10.23      2.06 o 
   6   3   1      196.13      210.56      5.59 o 
   7   3   1       50.14       58.60      3.77 o 
   8   3   1        0.06       -0.29      2.52 o 
   9   3   1       84.25       87.70      6.22 o 
  10   3   1      198.68      210.37     11.80 o 
  11   3   1       72.18       92.55      8.47 o 
 -12   4   1      128.12      161.54     19.38 o 
 -11   4   1        8.46       13.69      4.81 o 
 -10   4   1        9.02        0.68      3.72 o 
  -9   4   1      122.05      114.56      5.97 o 
  -8   4   1     1414.70     1361.59     20.78 o 
  -7   4   1        4.09        3.92      1.90 o 
  -6   4   1      315.41      310.83      6.03 o 
  -5   4   1      176.70      182.13      4.02 o 
  -4   4   1      154.86      138.84      2.83 o 
  -3   4   1     1114.20     1157.42     16.65 o 
  -2   4   1        1.09        0.11      0.30 o 
  -1   4   1     1974.26     2123.56     21.86 o 
   0   4   1     1617.37     1674.98     18.60 o 
   1   4   1     5730.68     5644.75     55.28 o 
   2   4   1     1930.15     1939.39     20.50 o 
   3   4   1     2688.38     2752.54     33.43 o 
   4   4   1      813.22      865.49     11.42 o 
   5   4   1      669.20      738.84     11.94 o 
   6   4   1      349.08      350.26      6.66 o 
   7   4   1      213.39      213.67      8.48 o 
   8   4   1       67.40       60.49      4.39 o 
   9   4   1      135.04      127.44     11.96 o 
  10   4   1      312.67      340.66     11.94 o 
  11   4   1        6.74       15.33      4.93 o 
 -11   5   1       25.11       19.64      7.09 o 
 -10   5   1        5.39        5.21      3.81 o 
  -9   5   1      129.62      116.50      9.52 o 
  -8   5   1        2.91        1.68      1.94 o 
  -7   5   1      117.05      119.14      4.69 o 
  -6   5   1      328.30      360.85      5.84 o 
  -5   5   1        0.03        1.47      0.71 o 
  -4   5   1      620.93      666.94     11.45 o 
  -3   5   1      367.21      420.22      7.09 o 
  -2   5   1       21.13       17.68      1.03 o 
  -1   5   1      241.18      229.22      3.33 o 
   0   5   1     4271.74     4353.83     46.22 o 
   1   5   1      312.28      324.29      4.66 o 
   2   5   1      650.57      630.72      7.32 o 
   3   5   1     1153.70     1184.58     15.87 o 
   4   5   1     1006.59     1100.72     14.05 o 
   5   5   1       93.98      100.41      5.02 o 
   6   5   1       52.09       57.17      2.91 o 
   7   5   1      199.74      195.93      6.73 o 
   8   5   1      160.65      149.70      6.37 o 
   9   5   1       82.15       67.79      6.86 o 
  10   5   1        6.35       13.74      3.70 o 
  11   5   1      127.88      159.85     13.70 o 
 -11   6   1        7.01        1.21      5.28 o 
 -10   6   1        0.96       -1.37      3.46 o 
  -9   6   1        8.10        2.58      2.37 o 
  -8   6   1      170.22      157.85      7.18 o 
  -7   6   1        1.01        1.19      1.58 o 
  -6   6   1      137.36      138.72      4.64 o 
  -5   6   1      312.90      326.00      7.61 o 
  -4   6   1     1279.16     1314.16     19.71 o 
  -3   6   1      951.73      935.09     14.49 o 
  -2   6   1      825.63      853.95     11.02 o 
  -1   6   1     1942.94     2050.95     20.33 o 
   0   6   1     2286.78     2380.00     24.52 o 
   1   6   1      114.69      126.73      2.98 o 
   2   6   1      122.77      139.23      2.62 o 
   3   6   1      216.35      195.73      3.74 o 
   4   6   1      339.73      296.26      7.90 o 
   5   6   1        0.16        0.95      0.73 o 
   6   6   1      115.59      111.62      4.80 o 
   7   6   1       11.53        5.72      2.16 o 
   8   6   1      217.07      231.25      7.78 o 
   9   6   1       12.53        7.77      2.79 o 
  10   6   1       23.43       17.15      9.88 o 
  11   6   1        7.88        6.22      5.55 o 
 -11   7   1      102.12      104.91     12.54 o 
 -10   7   1      104.49       96.94      8.62 o 
  -9   7   1       66.87       66.74      6.13 o 
  -8   7   1       56.34       50.48      3.61 o 
  -7   7   1      361.67      355.19      8.24 o 
  -6   7   1        5.96        8.01      1.63 o 
  -5   7   1       76.37       74.67      2.72 o 
  -4   7   1       62.95       70.98      2.99 o 
  -3   7   1        9.15        9.66      1.28 o 
  -2   7   1      280.16      309.46      5.42 o 
  -1   7   1        0.69        1.81      0.60 o 
   0   7   1       30.19       46.05      1.53 o 
   1   7   1     5829.82     6044.77     56.67 o 
   2   7   1     2540.34     2619.48     27.29 o 
   3   7   1       91.10       74.71      2.66 o 
   4   7   1        4.10        3.14      1.34 o 
   5   7   1      399.78      373.92     18.38 o 
   6   7   1      250.14      261.71      7.44 o 
   7   7   1      186.13      177.18      6.57 o 
   8   7   1        5.37        6.35      2.76 o 
   9   7   1       70.01       75.98      7.19 o 
  10   7   1        4.41        0.32      4.64 o 
 -11   8   1        8.69       -1.00      6.11 o 
 -10   8   1      337.93      338.20     18.30 o 
  -9   8   1       30.30       31.82      5.06 o 
  -8   8   1      102.76      106.88      7.03 o 
  -7   8   1       11.34       15.58      2.85 o 
  -6   8   1       21.21       19.54      2.34 o 
  -5   8   1      441.37      435.33      7.79 o 
  -4   8   1      294.94      304.04      5.91 o 
  -3   8   1       34.76       21.74      1.28 o 
  -2   8   1        6.98        3.70      1.02 o 
  -1   8   1      119.39      121.55      2.57 o 
   0   8   1      616.54      746.60      8.46 o 
   1   8   1       58.43       51.55      1.98 o 
   2   8   1       71.37       74.90      2.22 o 
   3   8   1      261.44      270.40      6.29 o 
   4   8   1     1731.44     1703.28     25.81 o 
   5   8   1     1021.21     1047.11     19.86 o 
   6   8   1       29.65       27.91      2.98 o 
   7   8   1       28.18       28.21      3.49 o 
   8   8   1      645.36      635.59     16.68 o 
   9   8   1      312.62      316.04     11.76 o 
  10   8   1       19.73        4.32      5.20 o 
 -11   9   1      152.62      159.76     14.51 o 
 -10   9   1      194.33      194.21     15.68 o 
  -9   9   1      108.43      115.30      8.98 o 
  -8   9   1       41.07       39.91      5.02 o 
  -7   9   1       21.14       21.22      3.76 o 
  -6   9   1       39.81       41.47      4.94 o 
  -5   9   1       80.18       85.77      5.43 o 
  -4   9   1        9.53        6.68      1.93 o 
  -3   9   1       36.16       24.91      1.40 o 
  -2   9   1      326.61      347.22      5.76 o 
  -1   9   1     1402.39     1466.16     15.72 o 
   0   9   1     1474.37     1579.80     15.95 o 
   1   9   1     1240.99     1242.37     13.67 o 
   2   9   1      544.72      466.53      6.89 o 
   3   9   1        0.90        1.07      0.62 o 
   4   9   1        2.26        2.27      1.42 o 
   5   9   1       14.25       14.75      2.57 o 
   6   9   1        2.30        3.45      2.09 o 
   7   9   1       92.05      102.02      8.06 o 
   8   9   1       65.62       83.06      6.46 o 
   9   9   1       12.10       12.46      4.69 o 
  10   9   1       12.09       15.62     10.07 o 
 -10  10   1        0.01        0.95      3.87 o 
  -9  10   1       16.31       17.88      5.11 o 
  -8  10   1       41.98       40.98      5.32 o 
  -7  10   1        3.32        0.51      3.07 o 
  -6  10   1       43.76       40.73      4.99 o 
  -5  10   1        0.94        2.11      2.25 o 
  -4  10   1      865.34      843.59     15.08 o 
  -3  10   1      345.63      343.97      6.08 o 
  -2  10   1        1.76        3.84      1.08 o 
  -1  10   1      513.28      486.94      7.30 o 
   0  10   1     2597.07     2776.80     27.88 o 
   1  10   1      951.54     1037.07     12.08 o 
   2  10   1       26.20       51.33      2.19 o 
   3  10   1      579.51      551.37      7.86 o 
   4  10   1     2219.78     2255.68     33.24 o 
   5  10   1       61.53       68.83      4.50 o 
   6  10   1        0.38        0.67      4.28 o 
   7  10   1      273.07      282.92     10.45 o 
   8  10   1      133.37      152.53      8.41 o 
   9  10   1        3.79        6.90      4.35 o 
  10  10   1       17.17       19.55      5.86 o 
 -10  11   1       45.25       54.35      7.81 o 
  -9  11   1        0.86       -2.54      3.46 o 
  -8  11   1       12.58       11.13      4.48 o 
  -7  11   1      115.70      127.96      8.85 o 
  -6  11   1      451.68      479.08     19.86 o 
  -5  11   1       91.09       78.76      5.62 o 
  -4  11   1       18.42       17.69      2.43 o 
  -3  11   1      213.53      228.24      4.92 o 
  -2  11   1      126.80      149.81      3.81 o 
  -1  11   1     1557.93     1595.82     18.58 o 
   0  11   1     1316.41     1270.04     16.25 o 
   1  11   1     3552.21     3613.01     35.71 o 
   2  11   1     2301.50     2249.08     24.98 o 
   3  11   1     1186.55     1111.21     15.06 o 
   4  11   1      891.84      907.52     24.52 o 
   5  11   1      473.28      455.48     28.37 o 
   6  11   1      464.27      451.48     30.98 o 
   7  11   1      285.30      289.55     10.89 o 
   8  11   1        0.29        2.06      3.03 o 
   9  11   1       45.13       35.47     11.53 o 
 -10  12   1       15.28       16.19      5.75 o 
  -9  12   1       92.74      105.44      9.28 o 
  -8  12   1        1.37        0.69      3.20 o 
  -7  12   1       66.09       76.58      6.55 o 
  -6  12   1      101.39       91.84      6.59 o 
  -5  12   1        5.01        6.53      2.65 o 
  -4  12   1     1002.40      989.99     19.06 o 
  -3  12   1     1713.52     1695.53     23.52 o 
  -2  12   1     1061.47     1061.29     16.23 o 
  -1  12   1      219.05      214.35      5.40 o 
   0  12   1      213.87      198.89      4.79 o 
   1  12   1       74.76       74.79      2.67 o 
   2  12   1       50.93       49.10      2.40 o 
   3  12   1       73.97       76.99      4.33 o 
   4  12   1       99.56      109.39      8.78 o 
   5  12   1       12.14        9.72      4.07 o 
   6  12   1       20.82       26.18      5.01 o 
   7  12   1      272.02      256.74     12.87 o 
   8  12   1      239.32      243.05     10.90 o 
   9  12   1       36.75       32.92      6.64 o 
 -10  13   1      129.60      140.90     15.11 o 
  -9  13   1        9.84        4.77      4.05 o 
  -8  13   1        4.95        0.13      3.55 o 
  -7  13   1      146.46      150.35      9.94 o 
  -6  13   1      328.31      320.66     11.71 o 
  -5  13   1       41.03       41.14      4.98 o 
  -4  13   1      178.70      185.21      8.37 o 
  -3  13   1     2301.14     2263.71     49.48 o 
  -2  13   1      371.00      363.63      9.19 o 
  -1  13   1      415.93      404.49     10.62 o 
   0  13   1      314.45      319.40      7.14 o 
   1  13   1     1046.82      976.25     13.70 o 
   2  13   1      928.15      882.74     14.67 o 
   3  13   1      154.48      158.84      7.54 o 
   4  13   1        1.15        2.07      2.63 o 
   5  13   1        5.43        6.26      3.50 o 
   6  13   1       40.87       35.36      5.68 o 
   7  13   1       66.03       53.82      7.02 o 
   8  13   1       16.22       22.59      5.81 o 
   9  13   1       10.61       -1.10      4.19 o 
  -9  14   1       66.55       81.56      9.64 o 
  -8  14   1       45.28       50.88      9.57 o 
  -7  14   1      604.36      564.39     19.36 o 
  -6  14   1     1190.15     1222.22     26.87 o 
  -5  14   1      343.43      367.39     12.52 o 
  -4  14   1       67.94       78.40      6.58 o 
  -3  14   1        2.50        2.86      2.15 o 
  -2  14   1      176.70      183.81      7.13 o 
  -1  14   1       78.97       81.84      4.97 o 
   0  14   1      155.51      168.73      7.99 o 
   1  14   1        7.84        6.54      4.10 o 
   2  14   1       71.63       85.49      8.39 o 
   3  14   1      240.19      244.38     17.74 o 
   4  14   1     1093.72     1096.72     26.70 o 
   5  14   1      245.05      220.76     11.16 o 
   6  14   1      197.11      208.92     11.55 o 
   7  14   1       48.78       33.31      6.36 o 
   8  14   1       81.56       92.32     13.88 o 
  -9  15   1       10.50       12.11      5.47 o 
  -8  15   1       39.40       28.56      6.26 o 
  -7  15   1        3.52        3.97      4.07 o 
  -6  15   1      398.87      383.70     15.42 o 
  -5  15   1      155.40      131.87     10.20 o 
  -4  15   1       68.41       56.66      6.87 o 
  -3  15   1        0.03       -0.89      1.99 o 
  -2  15   1       28.90       36.78      3.71 o 
  -1  15   1       57.67       58.58      5.71 o 
   0  15   1      144.55      129.90      6.58 o 
   1  15   1      748.12      739.53     14.63 o 
   2  15   1      911.82      934.62     19.54 o 
   3  15   1      651.41      630.11     18.36 o 
   4  15   1      184.10      205.75     10.71 o 
   5  15   1      196.00      187.10     15.70 o 
   6  15   1       40.99       52.90      7.07 o 
   7  15   1       28.69       38.72      6.61 o 
   8  15   1        1.57       -2.45      4.11 o 
  -8  16   1       65.07       71.86      8.91 o 
  -7  16   1       73.14       64.98      9.31 o 
  -6  16   1        8.62        9.51      4.53 o 
  -5  16   1       13.47       12.57      4.19 o 
  -4  16   1      633.11      614.25     16.94 o 
  -3  16   1     1669.26     1666.12     27.97 o 
  -2  16   1     1209.91     1238.14     22.13 o 
  -1  16   1      109.00      107.30      7.59 o 
   0  16   1       18.86       15.84      3.26 o 
   1  16   1       54.65       61.58      6.06 o 
   2  16   1      199.67      192.63      8.14 o 
   3  16   1      321.85      302.56     12.46 o 
   4  16   1      275.83      258.32     13.05 o 
   5  16   1      297.41      301.49     13.58 o 
   6  16   1      513.30      538.97     19.35 o 
   7  16   1      431.42      445.58     18.18 o 
  -8  17   1        0.91        1.32      4.62 o 
  -7  17   1        7.39       22.32      5.96 o 
  -6  17   1      282.50      284.37     14.14 o 
  -5  17   1        9.71        9.98      4.73 o 
  -4  17   1       15.04       11.40      3.77 o 
  -3  17   1      254.43      265.22     18.68 o 
  -2  17   1       47.66       41.45      8.34 o 
  -1  17   1       35.70       41.04      5.58 o 
   0  17   1      669.89      717.19     20.33 o 
   1  17   1      361.29      361.82     13.67 o 
   2  17   1      120.06      136.08     11.02 o 
   3  17   1      558.71      552.97     29.76 o 
   4  17   1      251.86      257.58     18.43 o 
   5  17   1        4.24        6.81      4.22 o 
   6  17   1       14.78       14.50      6.64 o 
   7  17   1       23.25       14.05      8.78 o 
  -7  18   1      131.22      145.17     11.37 o 
  -6  18   1      304.82      334.12     17.91 o 
  -5  18   1      412.34      449.07     17.34 o 
  -4  18   1      474.86      520.86     18.15 o 
  -3  18   1       56.39       77.18     18.00 o 
  -2  18   1       50.69       60.11      6.97 o 
  -1  18   1      108.98       83.20     11.01 o 
   0  18   1      149.49      167.81     15.39 o 
   1  18   1      182.31      174.14     14.44 o 
   2  18   1      120.61      109.17     10.47 o 
   3  18   1      803.28      804.25     29.30 o 
   4  18   1      309.50      306.49     17.73 o 
   5  18   1       14.64        9.62      4.92 o 
   6  18   1      114.30      112.88     11.65 o 
  -6  19   1       24.06       23.70      7.58 o 
  -5  19   1        4.37        4.04      4.27 o 
  -4  19   1       20.26       24.80      6.82 o 
  -3  19   1      140.40      168.82     16.72 o 
  -2  19   1      102.39      101.94      8.62 o 
  -1  19   1      303.95      300.86     16.39 o 
   0  19   1      537.56      555.15     22.70 o 
   1  19   1      314.41      339.96     23.97 o 
   2  19   1      115.32      138.78     18.81 o 
   3  19   1      137.01      140.90     12.62 o 
   4  19   1      187.06      183.26     19.77 o 
   5  19   1       61.55       59.32      9.94 o 
  -5  20   1      128.04      179.10     15.21 o 
  -4  20   1       85.52       60.91      9.85 o 
  -3  20   1      340.71      356.53     28.51 o 
  -2  20   1      250.12      263.79     24.33 o 
  -1  20   1       88.50       96.95     10.61 o 
   0  20   1        2.27        6.65      5.11 o 
   1  20   1      175.96      186.63     20.53 o 
   2  20   1        4.70       13.22      5.77 o 
   3  20   1        0.73        0.29      4.47 o 
   4  20   1       78.84       73.59     12.16 o 
  -4  21   1       38.78       21.29     10.64 o 
  -3  21   1       88.45       70.32     15.20 o 
  -2  21   1       32.75       45.61     12.54 o 
  -1  21   1       32.62       50.99      8.73 o 
   0  21   1      309.36      340.14     18.79 o 
   1  21   1      286.75      312.82     26.61 o 
   2  21   1       67.76       57.88     15.39 o 
   3  21   1      148.17      149.87     13.82 o 
  -2  22   1       12.64       12.54      8.74 o 
  -1  22   1        2.50       -4.94      6.46 o 
   0  22   1        7.86        6.84      8.36 o 
   1  22   1       31.99       23.19     10.64 o 
 -12   0   2      104.44       87.04     14.44 o 
 -11   0   2      151.10      159.64     17.10 o 
 -10   0   2        1.50       -5.32      7.22 o 
  -9   0   2      504.49      490.02     14.98 o 
  -8   0   2      232.07      241.07      9.55 o 
  -7   0   2       31.01       45.12      4.14 o 
  -6   0   2       64.87       74.77      3.87 o 
  -5   0   2      101.82      113.17      4.07 o 
  -4   0   2      561.21      569.45     10.29 o 
  -3   0   2      605.36      567.44      8.68 o 
  -2   0   2      593.44      570.70      9.50 o 
  -1   0   2     2114.15     1912.32     33.88 o 
   0   0   2     2724.23     2562.66     36.48 o 
   1   0   2     5402.99     5361.91     74.96 o 
   2   0   2     2122.34     2192.61     37.66 o 
   3   0   2     6592.90     6361.49    103.70 o 
   4   0   2    13298.50    13066.13    209.16 o 
   5   0   2        8.05       14.23      2.04 o 
   6   0   2        5.91        2.30      1.71 o 
   7   0   2      116.19      130.06      7.25 o 
   8   0   2      591.38      535.31     16.20 o 
   9   0   2      121.63      109.53     10.05 o 
  10   0   2      202.89      198.68     13.85 o 
  11   0   2      194.54      224.28     22.62 o 
 -12   1   2       18.04       39.49      7.78 o 
 -11   1   2       37.30       30.18      7.47 o 
 -10   1   2        5.08       10.01      6.04 o 
  -9   1   2       80.74       84.56      5.95 o 
  -8   1   2       78.96       84.56      3.75 o 
  -7   1   2      767.77      724.15     11.18 o 
  -6   1   2        7.12        4.90      1.17 o 
  -5   1   2        6.71        1.16      0.69 o 
  -4   1   2       97.73       72.90      1.91 o 
  -3   1   2     2072.61     2044.96     19.98 o 
  -2   1   2     8694.67     8143.69    114.74 o 
  -1   1   2      438.31      452.44      7.58 o 
   0   1   2     5778.69     5779.60     65.60 o 
   1   1   2     9431.19     9146.31     89.16 o 
   2   1   2     5502.85     5589.39     59.46 o 
   3   1   2      382.28      356.27      6.11 o 
   4   1   2       33.28       24.04      1.55 o 
   5   1   2      281.04      233.65      4.74 o 
   6   1   2     1099.18     1044.99     13.64 o 
   7   1   2      198.29      212.75      6.38 o 
   8   1   2      218.29      229.57     12.50 o 
   9   1   2      265.21      254.46     23.04 o 
  10   1   2      110.37      132.33      8.04 o 
  11   1   2        9.17        5.05      4.00 o 
 -12   2   2       11.42       18.08      7.20 o 
 -11   2   2      271.15      300.73     16.07 o 
 -10   2   2     1135.10     1120.64     42.94 o 
  -9   2   2     1049.03     1031.28     18.84 o 
  -8   2   2      299.65      302.33      7.37 o 
  -7   2   2      416.94      404.00      7.01 o 
  -6   2   2      219.23      239.70      4.76 o 
  -5   2   2      109.19      114.12      2.73 o 
  -4   2   2     1106.87     1242.34     13.12 o 
  -3   2   2      890.10      926.66      9.97 o 
  -2   2   2      762.54      719.00      7.80 o 
  -1   2   2      657.50      712.47      8.50 o 
   0   2   2    42390.90    30935.90    872.27 o 
   1   2   2     8379.76     8216.02     92.72 o 
   2   2   2    10183.36     9766.39    102.15 o 
   3   2   2        7.24       14.47      1.28 o 
   4   2   2     1403.05     1437.14     16.36 o 
   5   2   2      592.54      541.42      8.37 o 
   6   2   2        1.71        0.11      1.31 o 
   7   2   2        1.11        0.31      1.44 o 
   8   2   2      160.58      143.43      6.51 o 
   9   2   2      115.82      101.47     11.59 o 
  10   2   2        1.70       -2.03      3.06 o 
  11   2   2       39.69       50.02      6.02 o 
 -12   3   2       94.75       96.54     16.72 o 
 -11   3   2       62.26       68.16     17.29 o 
 -10   3   2        1.88       -1.20      2.97 o 
  -9   3   2       31.84       29.18      3.56 o 
  -8   3   2        0.10        0.29      1.70 o 
  -7   3   2      515.68      532.95      8.34 o 
  -6   3   2     1721.27     1770.15     20.07 o 
  -5   3   2       72.17       65.55      2.50 o 
  -4   3   2      449.78      481.11      6.41 o 
  -3   3   2     3291.99     3252.79     31.11 o 
  -2   3   2    12655.40    11794.25    202.96 o 
  -1   3   2     1118.08     1169.30     12.57 o 
   0   3   2       89.45      112.47      2.98 o 
   1   3   2      183.71      182.99      3.58 o 
   2   3   2      190.32      178.97      4.11 o 
   3   3   2        0.13        0.24      0.71 o 
   4   3   2     1389.48     1374.40     16.76 o 
   5   3   2     1074.26     1040.67     13.68 o 
   6   3   2      792.17      763.34     12.79 o 
   7   3   2      205.07      206.89      6.13 o 
   8   3   2      634.28      630.98     14.18 o 
   9   3   2      437.36      463.88     12.42 o 
  10   3   2      125.03      141.14      8.28 o 
 -12   4   2       93.89      100.73     17.10 o 
 -11   4   2      167.58      163.82     19.00 o 
 -10   4   2      176.16      193.00      8.85 o 
  -9   4   2      879.01      921.37     17.77 o 
  -8   4   2        4.17        8.63      2.09 o 
  -7   4   2       97.52       84.06      3.43 o 
  -6   4   2      912.65      943.78     11.94 o 
  -5   4   2     1469.32     1640.60     18.21 o 
  -4   4   2        1.76        2.61      0.71 o 
  -3   4   2      142.35      141.24      2.71 o 
  -2   4   2       55.05       41.25      1.02 o 
  -1   4   2      130.85      195.75      4.03 o 
   0   4   2      417.13      397.36      5.65 o 
   1   4   2       30.04       57.12      2.31 o 
   2   4   2      763.65      692.64     12.27 o 
   3   4   2     3174.55     3174.66     37.83 o 
   4   4   2     3448.81     3534.71     42.58 o 
   5   4   2      607.29      586.18      9.35 o 
   6   4   2      465.61      478.22     10.12 o 
   7   4   2       10.38       10.59      2.51 o 
   8   4   2       25.85       22.39      3.30 o 
   9   4   2       48.97       50.61      4.72 o 
  10   4   2        2.31        2.89      3.24 o 
 -12   5   2        0.24       -1.52     10.64 o 
 -11   5   2        0.03       -0.38      9.50 o 
 -10   5   2       49.96       51.12      4.69 o 
  -9   5   2       71.83       68.46      4.77 o 
  -8   5   2      201.26      188.83      6.75 o 
  -7   5   2     2316.71     2228.20     29.59 o 
  -6   5   2        0.83        1.10      0.80 o 
  -5   5   2      432.77      532.14      7.22 o 
  -4   5   2      252.68      333.79      5.22 o 
  -3   5   2     2106.29     2098.68     21.00 o 
  -2   5   2     2098.79     2114.75     22.37 o 
  -1   5   2      639.64      606.08      7.98 o 
   0   5   2       77.31       80.64      2.69 o 
   1   5   2       17.83       28.58      1.53 o 
   2   5   2     1547.62     1529.42     19.36 o 
   3   5   2      154.77      180.71      4.08 o 
   4   5   2       16.09       11.48      1.71 o 
   5   5   2     1724.69     1691.34     21.03 o 
   6   5   2      630.03      581.29     10.56 o 
   7   5   2      634.68      638.46     13.48 o 
   8   5   2       12.90       11.85      2.79 o 
   9   5   2        9.26       10.81      3.11 o 
  10   5   2        0.84        3.44      3.34 o 
 -12   6   2       64.25       47.89     14.44 o 
 -11   6   2      120.17      104.91     17.10 o 
 -10   6   2        9.31       18.73      4.35 o 
  -9   6   2        0.33       -0.22      2.74 o 
  -8   6   2        0.35       -0.93      1.98 o 
  -7   6   2      756.73      723.38     12.50 o 
  -6   6   2       55.39       51.61      2.89 o 
  -5   6   2      115.93      142.77      5.23 o 
  -4   6   2      126.61      140.42      3.41 o 
  -3   6   2     2563.52     2764.90     33.79 o 
  -2   6   2      178.47      214.91      3.89 o 
  -1   6   2      417.75      390.46      5.20 o 
   0   6   2      796.38      755.90     10.19 o 
   1   6   2     1570.97     1638.16     19.04 o 
   2   6   2     1132.37     1081.32     14.45 o 
   3   6   2     2049.08     1890.44     23.86 o 
   4   6   2      572.71      540.38     11.87 o 
   5   6   2      888.67      861.35     12.26 o 
   6   6   2       52.77       48.17      4.66 o 
   7   6   2       25.51       30.03      3.27 o 
   8   6   2       30.98       31.46      3.76 o 
   9   6   2       39.01       30.92      4.46 o 
  10   6   2      184.57      197.41     11.07 o 
 -11   7   2        1.96       -3.53      4.98 o 
 -10   7   2        0.40        0.77      3.25 o 
  -9   7   2      517.95      473.99     25.68 o 
  -8   7   2      909.18      837.59     19.38 o 
  -7   7   2      397.38      347.24      7.87 o 
  -6   7   2      781.29      764.28     12.46 o 
  -5   7   2      519.83      551.69     10.45 o 
  -4   7   2     1395.09     1512.84     25.83 o 
  -3   7   2     5165.67     5458.92     63.62 o 
  -2   7   2     1024.50     1068.16     12.05 o 
  -1   7   2      725.25      771.34      9.03 o 
   0   7   2     3013.63     3049.19     33.74 o 
   1   7   2      134.93      100.42      2.75 o 
   2   7   2        1.50        1.29      0.88 o 
   3   7   2       34.72       31.58      2.66 o 
   4   7   2       67.49       67.74      3.05 o 
   5   7   2      622.06      552.36     10.56 o 
   6   7   2        8.82       11.14      2.25 o 
   7   7   2     1009.67      985.15     18.39 o 
   8   7   2       82.71       90.33      5.44 o 
   9   7   2       19.01       22.27      4.10 o 
  10   7   2        9.80        2.97      4.14 o 
 -11   8   2       60.50       53.73      7.62 o 
 -10   8   2      184.51      203.35     11.68 o 
  -9   8   2      131.13      152.34      8.54 o 
  -8   8   2       59.53       65.20      5.62 o 
  -7   8   2      136.54      123.43      6.43 o 
  -6   8   2       70.44       68.88      5.01 o 
  -5   8   2      176.56      199.70      8.07 o 
  -4   8   2      251.50      302.24      6.55 o 
  -3   8   2        6.42        7.22      1.07 o 
  -2   8   2       57.85       81.14      2.51 o 
  -1   8   2       14.03        6.07      0.94 o 
   0   8   2       35.06       16.27      1.42 o 
   1   8   2      692.02      644.31      9.14 o 
   2   8   2     1880.87     1912.15     22.23 o 
   3   8   2     1292.07     1237.22     16.89 o 
   4   8   2      319.59      340.12      7.51 o 
   5   8   2      759.59      707.90     15.42 o 
   6   8   2      188.40      173.21      6.47 o 
   7   8   2        7.42        4.51      2.70 o 
   8   8   2       15.74       12.01      3.02 o 
   9   8   2       37.50       35.51      5.06 o 
  10   8   2        7.73        9.78      6.31 o 
 -11   9   2       39.08       43.40      6.99 o 
 -10   9   2       42.65       36.04      6.15 o 
  -9   9   2        5.85        2.47      2.86 o 
  -8   9   2       38.05       39.20      5.76 o 
  -7   9   2      678.12      708.15     17.39 o 
  -6   9   2      472.23      456.38     12.65 o 
  -5   9   2      131.10      122.93      6.14 o 
  -4   9   2       73.58       61.63      2.10 o 
  -3   9   2      345.15      334.06      8.04 o 
  -2   9   2      750.34      691.75      9.50 o 
  -1   9   2      100.19       82.63      2.53 o 
   0   9   2      489.30      583.63      8.14 o 
   1   9   2     1465.88     1608.99     19.41 o 
   2   9   2     1166.18     1178.16     15.69 o 
   3   9   2        1.05        2.07      1.06 o 
   4   9   2       48.59       44.97      2.63 o 
   5   9   2     1129.39     1126.89     21.78 o 
   6   9   2        6.49        7.69      2.52 o 
   7   9   2      239.30      228.69      7.95 o 
   8   9   2        2.52        0.91      2.92 o 
   9   9   2       97.39      109.32      9.77 o 
  10   9   2        2.58        3.77      5.20 o 
 -11  10   2        0.03       -1.72      4.39 o 
 -10  10   2      158.59      166.00     15.38 o 
  -9  10   2      288.83      277.26     17.88 o 
  -8  10   2      181.61      169.88     10.37 o 
  -7  10   2      468.89      426.81     13.11 o 
  -6  10   2       24.80       40.45      4.48 o 
  -5  10   2      413.12      436.24      9.87 o 
  -4  10   2      139.50      143.14      3.49 o 
  -3  10   2       18.19       24.15      1.74 o 
  -2  10   2     1157.11     1186.98     13.79 o 
  -1  10   2      540.82      570.79      8.15 o 
   0  10   2       49.14       40.29      2.04 o 
   1  10   2     1257.08     1331.11     16.87 o 
   2  10   2       44.43       51.32      2.90 o 
   3  10   2        5.19       12.52      1.89 o 
   4  10   2        0.04        1.22      1.60 o 
   5  10   2     1166.27     1136.95     22.26 o 
   6  10   2        3.00       -0.51      2.94 o 
   7  10   2       11.71       10.44      3.40 o 
   8  10   2        5.46       12.93      3.88 o 
   9  10   2       15.38       17.99      4.63 o 
 -10  11   2        1.33        3.27      4.36 o 
  -9  11   2       68.92       60.86      9.87 o 
  -8  11   2      219.34      192.33      9.56 o 
  -7  11   2        6.99       11.03      3.48 o 
  -6  11   2       22.89       40.60      4.63 o 
  -5  11   2      165.62      162.29      7.49 o 
  -4  11   2       14.11       12.90      2.62 o 
  -3  11   2      210.71      231.70      5.55 o 
  -2  11   2       33.81       36.88      2.13 o 
  -1  11   2      410.78      417.92      7.16 o 
   0  11   2      416.61      436.83      7.55 o 
   1  11   2      211.08      207.30      4.89 o 
   2  11   2        4.03        3.45      1.26 o 
   3  11   2      617.60      607.73     11.69 o 
   4  11   2      349.17      355.30     10.17 o 
   5  11   2      534.02      526.78     18.63 o 
   6  11   2      217.59      215.55     14.59 o 
   7  11   2      288.49      264.60     14.10 o 
   8  11   2       30.81       31.37      5.25 o 
   9  11   2      224.54      255.27     13.73 o 
 -10  12   2      151.97      165.02     12.65 o 
  -9  12   2       18.01       13.92      5.16 o 
  -8  12   2       56.94       53.81      9.00 o 
  -7  12   2       24.01       33.99      5.71 o 
  -6  12   2      304.07      273.26     18.32 o 
  -5  12   2      129.48      100.89      6.37 o 
  -4  12   2       14.83       11.86      2.39 o 
  -3  12   2      122.57      127.88      4.40 o 
  -2  12   2        3.66        6.22      1.40 o 
  -1  12   2      454.84      480.17      8.13 o 
   0  12   2      364.19      359.62      7.78 o 
   1  12   2      157.68      153.50      4.36 o 
   2  12   2      226.42      217.31      5.74 o 
   3  12   2      780.96      720.50     15.73 o 
   4  12   2      251.36      242.46     10.58 o 
   5  12   2      269.50      291.81     14.81 o 
   6  12   2       45.78       33.55      5.48 o 
   7  12   2       32.71       29.69      4.71 o 
   8  12   2        2.13        3.90      3.66 o 
   9  12   2        3.02        3.60      4.35 o 
 -10  13   2       10.06        6.34      5.08 o 
  -9  13   2        0.19       -1.78      3.64 o 
  -8  13   2        1.10        1.95      3.75 o 
  -7  13   2        0.18        1.93      2.75 o 
  -6  13   2        1.39        1.00      3.17 o 
  -5  13   2      435.65      440.78     13.23 o 
  -4  13   2      813.42      837.94     17.69 o 
  -3  13   2        1.81        0.37      1.77 o 
  -2  13   2       97.71       97.48      4.55 o 
  -1  13   2      142.56      149.98      5.00 o 
   0  13   2      229.88      210.57      5.20 o 
   1  13   2       17.98       14.52      2.83 o 
   2  13   2      503.90      504.28     10.68 o 
   3  13   2       62.44       54.42      7.54 o 
   4  13   2      420.93      418.55     20.86 o 
   5  13   2        6.87        0.08      3.24 o 
   6  13   2       79.58       84.70      7.91 o 
   7  13   2      335.25      362.49     15.96 o 
   8  13   2      110.39      123.32     12.89 o 
  -9  14   2       16.44        7.33      7.50 o 
  -8  14   2       34.63       35.51      6.49 o 
  -7  14   2      223.53      232.85     12.40 o 
  -6  14   2        4.03        1.32      2.85 o 
  -5  14   2       10.98        9.96      3.24 o 
  -4  14   2        4.14        3.71      2.29 o 
  -3  14   2       24.00       17.43      2.89 o 
  -2  14   2     1778.26     1702.98     45.37 o 
  -1  14   2       47.88       48.44      3.67 o 
   0  14   2      103.17       94.21      4.13 o 
   1  14   2       53.41       60.72      3.08 o 
   2  14   2       11.70       10.25      2.83 o 
   3  14   2      127.98      114.05      7.63 o 
   4  14   2        5.13        2.56      3.11 o 
   5  14   2       28.75       33.47      7.80 o 
   6  14   2      169.73      161.72     10.19 o 
   7  14   2       18.74       10.80      6.77 o 
   8  14   2       73.03       64.47      6.84 o 
  -9  15   2       24.04       24.31      6.24 o 
  -8  15   2       38.52       31.56      6.32 o 
  -7  15   2       15.22       13.29      4.82 o 
  -6  15   2        1.27        2.90      3.58 o 
  -5  15   2       39.64       52.58      5.59 o 
  -4  15   2        6.08        2.43      2.78 o 
  -3  15   2        5.36        8.54      2.59 o 
  -2  15   2      321.63      292.54      9.66 o 
  -1  15   2      159.65      141.42      6.04 o 
   0  15   2       55.28       63.82      3.67 o 
   1  15   2        6.92        2.50      2.48 o 
   2  15   2        1.95        0.36      2.55 o 
   3  15   2        5.71        6.52      3.38 o 
   4  15   2       90.36       97.07      7.88 o 
   5  15   2        0.23       -0.58      3.26 o 
   6  15   2      159.72      161.22     10.50 o 
   7  15   2      179.38      198.64     12.19 o 
  -8  16   2        0.71        3.32      4.31 o 
  -7  16   2       91.33       88.30     10.37 o 
  -6  16   2        0.00       -1.25      3.20 o 
  -5  16   2       67.34       62.69      6.18 o 
  -4  16   2       54.35       53.34      5.54 o 
  -3  16   2      167.45      175.96      7.32 o 
  -2  16   2       81.66       98.83      6.20 o 
  -1  16   2       57.73       53.11      4.61 o 
   0  16   2       40.24       44.16      4.51 o 
   1  16   2       70.20       66.06      7.63 o 
   2  16   2      132.45      121.08     10.32 o 
   3  16   2       18.38       14.55      4.19 o 
   4  16   2       47.75       66.77      7.09 o 
   5  16   2       16.71        7.29      5.36 o 
   6  16   2      145.33      127.49      9.81 o 
   7  16   2       33.24       35.53      9.90 o 
  -8  17   2        0.57        2.16      4.30 o 
  -7  17   2        7.95        7.71      4.59 o 
  -6  17   2        0.03        2.10      3.88 o 
  -5  17   2       67.59       76.85      7.86 o 
  -4  17   2        4.11       10.45      5.76 o 
  -3  17   2       55.54       68.42      7.02 o 
  -2  17   2       13.39       12.63      3.32 o 
  -1  17   2        2.54        1.86      2.94 o 
   0  17   2       15.07        9.05      3.36 o 
   1  17   2      216.79      236.00     15.40 o 
   2  17   2        1.47       -1.03      3.19 o 
   3  17   2        2.16       -0.56      3.46 o 
   4  17   2       57.83       45.36      6.40 o 
   5  17   2       34.00       25.59      5.60 o 
   6  17   2      248.65      254.77     14.76 o 
  -7  18   2       95.94       83.78      9.24 o 
  -6  18   2        4.91       12.15      5.26 o 
  -5  18   2        0.19       -1.13      3.85 o 
  -4  18   2       16.49        8.57      4.97 o 
  -3  18   2       57.80       66.82     10.07 o 
  -2  18   2      142.67      152.67     13.83 o 
  -1  18   2       45.91       36.28      5.59 o 
   0  18   2        2.28        2.35      2.89 o 
   1  18   2       45.45       58.75      8.19 o 
   2  18   2      112.06      145.55     12.09 o 
   3  18   2       21.69       25.67      6.45 o 
   4  18   2      121.12      118.24     11.79 o 
   5  18   2       70.59       84.00     10.12 o 
   6  18   2        8.74        6.05      4.57 o 
  -6  19   2       16.15       12.04      6.57 o 
  -5  19   2        1.43        3.17      4.18 o 
  -4  19   2       97.00      104.53     16.72 o 
  -3  19   2        3.26       -0.76      6.08 o 
  -2  19   2        2.51        5.76      3.90 o 
  -1  19   2       53.25       61.46      8.71 o 
   0  19   2        5.59        3.50      3.38 o 
   1  19   2       71.95       80.08      9.36 o 
   2  19   2      105.99      111.93     11.01 o 
   3  19   2       12.43        9.91      5.36 o 
   4  19   2        3.50        0.97      7.60 o 
   5  19   2       61.10       37.62      8.73 o 
  -5  20   2        5.22        7.66      6.27 o 
  -4  20   2        6.50       -0.38      6.84 o 
  -3  20   2       18.06       30.03     11.40 o 
  -2  20   2       11.39       13.96      5.77 o 
  -1  20   2       10.85        9.59      6.08 o 
   0  20   2        8.03        3.34      5.51 o 
   1  20   2      194.78      221.75     14.91 o 
   2  20   2       10.67       10.64      5.19 o 
   3  20   2      190.78      174.28     14.24 o 
   4  20   2       58.92       69.85     12.92 o 
  -4  21   2        0.30        5.70      7.98 o 
  -3  21   2        1.45        2.28      7.98 o 
  -2  21   2        1.78        0.76      7.98 o 
  -1  21   2       14.83        3.21      4.92 o 
   0  21   2       24.45       30.41      9.88 o 
   1  21   2       42.02       47.01      8.60 o 
   2  21   2        9.10       12.89      8.74 o 
   3  21   2        0.26       -0.38      7.22 o 
  -2  22   2       47.62       51.31     14.06 o 
  -1  22   2        2.82        0.43      4.97 o 
   0  22   2        5.80        2.28      7.98 o 
 -12   1   3        7.62        8.52      6.82 o 
 -11   1   3        0.13       -0.48      5.66 o 
 -10   1   3       37.05       39.18      7.78 o 
  -9   1   3       29.64       29.89      4.18 o 
  -8   1   3      869.16      876.36     14.24 o 
  -7   1   3       20.39       18.03      1.95 o 
  -6   1   3       18.96       24.71      2.99 o 
  -5   1   3     2262.12     2553.83     26.88 o 
  -4   1   3        0.00       -0.48      0.48 o 
  -3   1   3       87.88       84.37      2.10 o 
  -2   1   3       24.92       22.50      1.26 o 
  -1   1   3        4.91        5.71      0.67 o 
   0   1   3     5070.77     5016.79     53.41 o 
   1   1   3     4806.89     4925.01     49.41 o 
   2   1   3     1152.27     1203.07     15.03 o 
   3   1   3      473.41      494.83      8.61 o 
   4   1   3     1077.66     1129.59     15.03 o 
   5   1   3        1.59       -0.43      1.10 o 
   6   1   3       27.71       28.29      2.47 o 
   7   1   3        6.81        9.44      2.20 o 
   8   1   3        7.18       11.24      2.95 o 
   9   1   3       10.19        9.28      3.44 o 
  10   1   3       18.31       19.67      4.49 o 
 -12   2   3        7.79       -1.04      6.11 o 
 -11   2   3        1.63        4.93     11.59 o 
 -10   2   3        1.86       -0.27      3.88 o 
  -9   2   3      433.16      445.50     12.35 o 
  -8   2   3      224.33      226.51      6.99 o 
  -7   2   3       16.84       15.99      1.78 o 
  -6   2   3        6.47        9.82      1.20 o 
  -5   2   3      527.10      627.15      8.21 o 
  -4   2   3      143.10      168.37      3.29 o 
  -3   2   3      298.66      274.83      3.91 o 
  -2   2   3      310.71      275.86      4.79 o 
  -1   2   3        0.01        0.88      0.48 o 
   0   2   3    13978.16    13714.93    151.75 o 
   1   2   3      203.41      198.37      4.29 o 
   2   2   3       80.63       85.16      3.70 o 
   3   2   3       13.64        9.66      1.44 o 
   4   2   3      745.56      739.88     11.02 o 
   5   2   3      129.33      149.25      4.23 o 
   6   2   3        5.48        6.09      1.59 o 
   7   2   3        1.70        2.05      1.75 o 
   8   2   3        0.00       -0.76      2.09 o 
   9   2   3        5.86        6.59      3.32 o 
  10   2   3       74.63       71.39      6.64 o 
 -12   3   3       15.00       21.29     12.16 o 
 -11   3   3        2.88       -3.11      5.66 o 
 -10   3   3       95.71       97.12     10.53 o 
  -9   3   3        0.10        0.92      2.24 o 
  -8   3   3      239.10      252.90      6.84 o 
  -7   3   3     1133.78     1128.49     14.19 o 
  -6   3   3       59.28       72.25      2.59 o 
  -5   3   3      136.36      189.64      4.17 o 
  -4   3   3      661.51      711.81      8.53 o 
  -3   3   3     1210.39     1299.01     12.84 o 
  -2   3   3     2234.51     2239.68     24.89 o 
  -1   3   3    10607.19    10731.51    111.93 o 
   0   3   3     1100.47     1163.26     14.02 o 
   1   3   3      764.91      725.72     10.42 o 
   2   3   3      391.77      406.22      8.49 o 
   3   3   3      263.05      303.53      5.77 o 
   4   3   3     1524.84     1560.36     21.20 o 
   5   3   3      950.58      935.12     13.63 o 
   6   3   3      118.42      133.26      4.51 o 
   7   3   3      168.53      161.48      7.25 o 
   8   3   3       19.67       19.38      3.40 o 
   9   3   3       10.19        9.85      3.24 o 
  10   3   3       45.87       57.27      7.46 o 
 -12   4   3       34.87       37.63     13.30 o 
 -11   4   3       18.02       12.54     11.02 o 
 -10   4   3       84.15       83.86      6.24 o 
  -9   4   3      166.42      170.37      6.92 o 
  -8   4   3      744.10      732.09     14.49 o 
  -7   4   3      190.99      182.85      4.24 o 
  -6   4   3      111.66      103.57      2.84 o 
  -5   4   3      473.23      458.94      6.45 o 
  -4   4   3      362.23      383.07      6.27 o 
  -3   4   3     1809.87     2033.81     21.64 o 
  -2   4   3      440.41      478.53      6.36 o 
  -1   4   3     6347.16     6424.41     68.03 o 
   0   4   3      174.54      150.02      3.40 o 
   1   4   3      579.31      563.34      8.67 o 
   2   4   3       69.92       83.37      3.51 o 
   3   4   3      209.10      225.47      6.94 o 
   4   4   3       58.92       56.76      2.67 o 
   5   4   3      355.74      362.51      6.74 o 
   6   4   3      112.20      109.77      4.14 o 
   7   4   3       59.34       57.95      3.97 o 
   8   4   3        0.07        1.17      2.34 o 
   9   4   3        0.48       -1.19      2.49 o 
  10   4   3       18.53       16.89      4.57 o 
 -12   5   3       30.80       13.30     12.16 o 
 -11   5   3       97.94      109.50     11.96 o 
 -10   5   3        4.44       11.25      3.58 o 
  -9   5   3        2.44       -0.39      2.21 o 
  -8   5   3       99.78       94.07      6.06 o 
  -7   5   3      416.50      396.29      8.23 o 
  -6   5   3       56.78       76.13      2.43 o 
  -5   5   3       46.51       57.54      1.96 o 
  -4   5   3      241.24      278.66      4.63 o 
  -3   5   3      754.10      850.37      9.52 o 
  -2   5   3      194.55      217.31      3.55 o 
  -1   5   3      791.31      821.04     11.04 o 
   0   5   3      344.24      413.73      6.79 o 
   1   5   3      115.74      147.25      4.30 o 
   2   5   3      438.27      466.25      7.96 o 
   3   5   3      795.08      773.88     13.06 o 
   4   5   3        2.54        1.22      1.21 o 
   5   5   3      117.82      106.00      3.82 o 
   6   5   3      240.36      212.41      6.51 o 
   7   5   3       51.21       54.00      3.90 o 
   8   5   3        0.49        1.13      2.29 o 
   9   5   3      168.35      157.44      8.54 o 
  10   5   3      141.73      135.44      9.77 o 
 -12   6   3       38.58       34.21     13.68 o 
 -11   6   3       22.66       14.06     11.40 o 
 -10   6   3       47.38       51.32      5.66 o 
  -9   6   3        9.44        5.59      2.84 o 
  -8   6   3      977.72      914.15     17.09 o 
  -7   6   3       43.38       41.96      3.43 o 
  -6   6   3       99.12      121.71      4.07 o 
  -5   6   3      391.49      403.81     10.36 o 
  -4   6   3      240.10      248.80      4.27 o 
  -3   6   3      342.86      331.78      5.04 o 
  -2   6   3      281.64      276.01      4.54 o 
  -1   6   3      629.23      618.93      8.65 o 
   0   6   3     1556.72     1744.72     22.10 o 
   1   6   3      570.38      584.91      9.89 o 
   2   6   3       39.02       47.03      2.42 o 
   3   6   3      299.55      326.20      6.44 o 
   4   6   3      191.67      194.10      5.59 o 
   5   6   3      118.39      117.64      4.62 o 
   6   6   3       59.43       58.60      4.19 o 
   7   6   3      194.04      221.55      9.31 o 
   8   6   3      226.06      232.41      9.04 o 
   9   6   3       53.61       44.74      6.25 o 
  10   6   3        0.20        1.14      3.51 o 
 -12   7   3        1.74      -10.26     10.26 o 
 -11   7   3       44.76       47.94      8.76 o 
 -10   7   3      617.54      525.72     15.59 o 
  -9   7   3       67.21       74.95      6.18 o 
  -8   7   3       92.70      103.07      6.41 o 
  -7   7   3       98.49      119.15      6.42 o 
  -6   7   3      158.06      161.24      3.62 o 
  -5   7   3       26.54       26.84      1.68 o 
  -4   7   3      527.26      514.40      8.96 o 
  -3   7   3      109.07       99.36      5.41 o 
  -2   7   3     1266.29     1337.00     16.32 o 
  -1   7   3     1521.48     1585.82     18.96 o 
   0   7   3      524.03      515.88      7.83 o 
   1   7   3     1361.12     1419.62     18.88 o 
   2   7   3      161.52      133.48      4.04 o 
   3   7   3      146.97      158.37      4.24 o 
   4   7   3      197.83      177.89      5.40 o 
   5   7   3     1010.81      980.16     17.55 o 
   6   7   3        0.81        1.04      1.91 o 
   7   7   3       10.79       15.02      3.03 o 
   8   7   3        0.62        1.79      2.51 o 
   9   7   3      112.85      102.71      7.30 o 
 -11   8   3        0.46       -4.81      4.99 o 
 -10   8   3        1.46        0.69      3.55 o 
  -9   8   3      250.32      226.51      9.84 o 
  -8   8   3      223.92      209.47     10.65 o 
  -7   8   3        0.53       -1.72      1.72 o 
  -6   8   3     1108.32     1047.99     25.24 o 
  -5   8   3       67.43       54.92      3.02 o 
  -4   8   3        2.47        1.59      0.98 o 
  -3   8   3      103.76      145.06      4.20 o 
  -2   8   3        2.42       -0.37      0.55 o 
  -1   8   3     1683.75     1708.73     20.62 o 
   0   8   3      406.80      375.69      6.46 o 
   1   8   3     1357.28     1435.41     20.83 o 
   2   8   3      396.71      390.19      7.56 o 
   3   8   3        1.88        1.14      1.21 o 
   4   8   3      578.84      539.10     10.66 o 
   5   8   3      104.97       95.43      6.35 o 
   6   8   3       61.85       62.61      4.34 o 
   7   8   3       90.36       89.83      5.42 o 
   8   8   3      311.83      341.50     17.43 o 
   9   8   3       69.31       89.33      8.78 o 
 -11   9   3      236.72      286.72     14.12 o 
 -10   9   3      151.04      145.53     10.03 o 
  -9   9   3      256.14      259.14     12.23 o 
  -8   9   3      118.05      106.68      6.91 o 
  -7   9   3       70.92       76.99      5.71 o 
  -6   9   3      310.34      279.32      9.62 o 
  -5   9   3       12.05       17.56      1.77 o 
  -4   9   3       22.70       25.91      1.88 o 
  -3   9   3      165.59      181.35      5.46 o 
  -2   9   3      359.19      334.18      7.73 o 
  -1   9   3      160.52      164.20      3.85 o 
   0   9   3        1.05        4.95      1.16 o 
   1   9   3      869.23      891.40     12.36 o 
   2   9   3      577.87      567.97     10.79 o 
   3   9   3      237.31      239.31      5.56 o 
   4   9   3      341.32      349.60     10.95 o 
   5   9   3     1568.33     1460.11     26.84 o 
   6   9   3      657.79      672.18     14.48 o 
   7   9   3       66.57       61.64      4.82 o 
   8   9   3        2.67        3.25      3.22 o 
   9   9   3        2.88        0.41      3.54 o 
 -11  10   3        1.67        1.72      6.04 o 
 -10  10   3       12.35       12.59      4.89 o 
  -9  10   3      142.81      126.39     20.38 o 
  -8  10   3       83.49       88.11      6.55 o 
  -7  10   3       48.88       56.29      5.18 o 
  -6  10   3       33.64       34.53      4.22 o 
  -5  10   3      113.64      103.65      6.20 o 
  -4  10   3       21.75       35.73      2.22 o 
  -3  10   3      145.14      139.14      4.00 o 
  -2  10   3      437.52      415.28      6.44 o 
  -1  10   3      424.67      438.68      7.40 o 
   0  10   3      954.30      913.96     13.84 o 
   1  10   3      191.90      199.05      5.08 o 
   2  10   3      285.07      273.10      6.13 o 
   3  10   3      127.45      114.24      4.58 o 
   4  10   3       16.87       11.73      2.74 o 
   5  10   3      160.03      152.28      7.00 o 
   6  10   3        5.57        5.70      2.48 o 
   7  10   3      338.69      374.81     12.66 o 
   8  10   3      587.67      585.94     23.37 o 
   9  10   3      151.52      159.43      9.52 o 
 -11  11   3      401.04      443.82     18.76 o 
 -10  11   3      326.69      344.76     18.73 o 
  -9  11   3       57.69       50.31      6.72 o 
  -8  11   3      245.44      252.10     10.68 o 
  -7  11   3       10.62        6.31      2.89 o 
  -6  11   3      361.80      354.08     11.47 o 
  -5  11   3      534.21      540.97     14.08 o 
  -4  11   3        4.59        2.64      1.39 o 
  -3  11   3      126.32      104.64      3.95 o 
  -2  11   3        0.95        2.28      1.13 o 
  -1  11   3       87.44       92.87      3.36 o 
   0  11   3       16.77       15.91      1.75 o 
   1  11   3        0.14       -1.30      1.30 o 
   2  11   3      173.74      170.70      5.62 o 
   3  11   3       92.08       90.20      5.12 o 
   4  11   3       87.53       93.75      5.52 o 
   5  11   3       85.68      100.62      5.98 o 
   6  11   3       75.83       76.31      7.22 o 
   7  11   3        9.65        7.07      3.51 o 
   8  11   3       17.04       11.84      4.26 o 
 -10  12   3        2.01        1.78      4.13 o 
  -9  12   3        4.70        5.83      4.04 o 
  -8  12   3        0.29       -2.96      2.96 o 
  -7  12   3      165.40      159.06      8.43 o 
  -6  12   3     1518.69     1395.43     28.02 o 
  -5  12   3      767.79      727.85     14.70 o 
  -4  12   3      505.52      492.64     11.20 o 
  -3  12   3       66.92       76.55      4.99 o 
  -2  12   3       34.83       33.85      2.39 o 
  -1  12   3      279.98      293.59      6.47 o 
   0  12   3     1279.71     1305.84     17.34 o 
   1  12   3      672.14      658.48     11.90 o 
   2  12   3      368.94      354.21      7.76 o 
   3  12   3      256.96      285.44     13.17 o 
   4  12   3        3.22        6.97      2.54 o 
   5  12   3        1.12        0.59      4.52 o 
   6  12   3      178.02      186.60     12.28 o 
   7  12   3      219.65      204.11      9.87 o 
   8  12   3      269.29      269.26     15.25 o 
 -10  13   3       43.21       36.20      6.87 o 
  -9  13   3       77.31       81.40     21.87 o 
  -8  13   3      184.33      192.86     12.78 o 
  -7  13   3      131.98      154.80      8.58 o 
  -6  13   3     1649.38     1663.37     32.35 o 
  -5  13   3      146.50      159.21      7.85 o 
  -4  13   3       35.48       24.22      3.05 o 
  -3  13   3      120.58      122.21      5.76 o 
  -2  13   3      962.37     1006.06     14.84 o 
  -1  13   3       13.04       13.71      1.93 o 
   0  13   3       34.49       32.74      2.42 o 
   1  13   3      977.00      988.61     14.28 o 
   2  13   3      895.07      900.12     16.15 o 
   3  13   3       83.06       92.06      6.80 o 
   4  13   3       71.33       61.16      6.25 o 
   5  13   3      373.02      356.90     15.05 o 
   6  13   3      243.61      269.52     12.74 o 
   7  13   3       10.39        1.42      4.50 o 
   8  13   3       25.12       35.81      5.77 o 
 -10  14   3       15.63       18.25     11.47 o 
  -9  14   3       11.63        7.39      4.98 o 
  -8  14   3        1.81        1.71      3.76 o 
  -7  14   3      545.52      541.52     38.85 o 
  -6  14   3       12.23        8.72      3.52 o 
  -5  14   3        5.52        2.00      2.57 o 
  -4  14   3       30.17       23.91      3.27 o 
  -3  14   3     1389.46     1378.44     26.03 o 
  -2  14   3     2596.99     2619.22     32.06 o 
  -1  14   3      341.23      308.52      7.05 o 
   0  14   3      117.61      111.06      4.60 o 
   1  14   3        2.52        4.92      1.65 o 
   2  14   3      212.77      216.67      9.39 o 
   3  14   3        1.59       -0.26      2.68 o 
   4  14   3        6.09        2.48      3.36 o 
   5  14   3      156.46      156.97      9.84 o 
   6  14   3        1.34        4.64      3.86 o 
   7  14   3       34.37       48.02      6.00 o 
  -9  15   3       67.45       68.62      8.64 o 
  -8  15   3       73.98       62.90      7.77 o 
  -7  15   3       31.21       30.88      6.04 o 
  -6  15   3      326.77      336.12     14.08 o 
  -5  15   3        9.11        5.76      3.00 o 
  -4  15   3        6.60       12.02      2.89 o 
  -3  15   3      861.49      805.58     18.23 o 
  -2  15   3      109.67      101.89      6.04 o 
  -1  15   3        0.17       -0.15      1.45 o 
   0  15   3       86.07       99.78      4.16 o 
   1  15   3      605.49      532.55     16.29 o 
   2  15   3      432.67      433.42     15.11 o 
   3  15   3      233.67      239.24     13.48 o 
   4  15   3      385.56      422.85     15.20 o 
   5  15   3      237.69      264.65     12.59 o 
   6  15   3      643.96      620.80     23.23 o 
   7  15   3      141.18      142.77      9.09 o 
  -9  16   3       15.43       12.30      5.75 o 
  -8  16   3       19.26       31.99     10.74 o 
  -7  16   3      276.89      248.42     13.15 o 
  -6  16   3      468.23      504.66     18.01 o 
  -5  16   3      321.79      309.70     12.51 o 
  -4  16   3      118.52      118.56      7.05 o 
  -3  16   3       21.40       11.17      2.98 o 
  -2  16   3       26.22       18.31      3.44 o 
  -1  16   3      106.49       88.52      4.17 o 
   0  16   3       72.41       78.98      5.01 o 
   1  16   3       74.39       76.18      6.62 o 
   2  16   3       28.63       21.21      5.47 o 
   3  16   3        6.35        0.81      2.81 o 
   4  16   3        0.05        1.26      3.33 o 
   5  16   3       24.20       17.12     10.58 o 
   6  16   3      367.12      360.79     19.96 o 
  -8  17   3      155.53      165.05     11.93 o 
  -7  17   3       59.41       51.14      7.84 o 
  -6  17   3      184.92      183.72     11.38 o 
  -5  17   3        0.29       -2.99      2.99 o 
  -4  17   3       19.26       17.98      5.01 o 
  -3  17   3       95.19       97.52      6.75 o 
  -2  17   3      184.89      199.69      8.71 o 
  -1  17   3       25.00       21.46      3.86 o 
   0  17   3      102.94      111.52      7.68 o 
   1  17   3      263.91      267.02     21.67 o 
   2  17   3      369.69      393.00     18.81 o 
   3  17   3      515.42      493.95     25.66 o 
   4  17   3      530.57      555.88     18.54 o 
   5  17   3      124.42      128.90      9.74 o 
   6  17   3      188.56      209.54     22.33 o 
  -7  18   3      152.10      144.96     11.86 o 
  -6  18   3      139.72      175.48     11.58 o 
  -5  18   3      190.44      242.01     37.25 o 
  -4  18   3      208.02      234.15     28.70 o 
  -3  18   3      416.06      412.72     13.23 o 
  -2  18   3      493.02      504.86     17.50 o 
  -1  18   3      654.24      669.83     20.11 o 
   0  18   3      285.82      276.03     12.29 o 
   1  18   3      132.78      152.68     11.96 o 
   2  18   3        1.53        3.34      4.11 o 
   3  18   3        2.98       -1.85      4.11 o 
   4  18   3       13.07       20.52      6.55 o 
   5  18   3        1.26        3.00      4.82 o 
  -6  19   3      289.49      313.84     15.38 o 
  -5  19   3      123.13      111.26     11.95 o 
  -4  19   3       35.55       29.66     12.92 o 
  -3  19   3       40.55       37.03      7.24 o 
  -2  19   3        0.03        1.88      5.51 o 
  -1  19   3        0.24       -3.29      3.89 o 
   0  19   3      110.17      126.93     18.00 o 
   1  19   3      171.16      185.14     10.94 o 
   2  19   3        5.58        4.79      4.70 o 
   3  19   3       32.77       27.31      7.24 o 
   4  19   3       97.90      124.12     12.89 o 
  -5  20   3      171.44      174.08     22.05 o 
  -4  20   3      169.61      132.27     19.00 o 
  -3  20   3      157.96      229.20     23.57 o 
  -2  20   3      144.59      159.72     13.04 o 
  -1  20   3       33.27       39.18      8.05 o 
   0  20   3       42.61       47.77     13.30 o 
   1  20   3      252.27      282.81     16.80 o 
   2  20   3        3.64       -4.30      4.30 o 
   3  20   3       77.42       89.09     11.28 o 
  -4  21   3       23.46       25.09     10.64 o 
  -3  21   3        0.09        4.18      7.60 o 
  -2  21   3        7.62        2.77      5.02 o 
  -1  21   3       55.52       57.62      9.41 o 
   0  21   3      227.80      248.96     16.18 o 
   1  21   3      173.94      163.47     17.48 o 
   2  21   3       92.19      124.24     12.71 o 
 -12   0   4        3.61       22.05     11.78 o 
 -11   0   4      207.40      206.01     19.77 o 
 -10   0   4      539.96      553.80     30.03 o 
  -9   0   4     6890.48     6985.37    145.09 o 
  -8   0   4     1176.63     1136.56     30.64 o 
  -7   0   4      660.65      616.91     14.43 o 
  -6   0   4       51.73       48.24      3.08 o 
  -5   0   4      289.82      235.97     10.37 o 
  -4   0   4     2885.71     3377.54     49.26 o 
  -3   0   4      189.89      239.34      6.72 o 
  -2   0   4     2161.40     2335.81     40.23 o 
  -1   0   4      536.87      585.56     10.73 o 
   0   0   4     3227.60     3262.18     47.69 o 
   1   0   4      941.73     1080.21     18.93 o 
   2   0   4     1195.59     1103.93     22.08 o 
   3   0   4      784.48      735.27     16.94 o 
   4   0   4      165.32      164.19      7.06 o 
   5   0   4       22.66       15.78      3.13 o 
   6   0   4       89.47       90.34      6.21 o 
   7   0   4      437.84      474.51     15.22 o 
   8   0   4       13.37       16.85      5.62 o 
   9   0   4      107.87       84.84      9.86 o 
  10   0   4       66.70      114.03     15.20 o 
 -12   1   4      455.86      446.47     20.83 o 
 -11   1   4      225.45      232.52     14.36 o 
 -10   1   4        6.43        7.20      4.29 o 
  -9   1   4        0.29        4.03      2.93 o 
  -8   1   4       12.45       11.51      2.66 o 
  -7   1   4      883.69      908.14     13.59 o 
  -6   1   4      874.38      895.57     11.84 o 
  -5   1   4     1424.19     1430.92     16.31 o 
  -4   1   4     2922.78     3088.68     32.07 o 
  -3   1   4     1781.93     1837.37     21.06 o 
  -2   1   4     1226.65     1195.25     14.43 o 
  -1   1   4      153.54      125.11      2.93 o 
   0   1   4     2180.26     2184.02     23.36 o 
   1   1   4      741.13      739.60     10.40 o 
   2   1   4     1819.25     1842.83     23.95 o 
   3   1   4       89.79       75.20      3.22 o 
   4   1   4       35.97       42.34      2.80 o 
   5   1   4        1.33        3.65      1.33 o 
   6   1   4      141.45      121.91      4.51 o 
   7   1   4       20.76       26.88      3.07 o 
   8   1   4      458.77      475.09     12.58 o 
   9   1   4      580.80      597.06     17.18 o 
 -12   2   4        3.79        3.97      9.12 o 
 -11   2   4      274.38      281.13     16.07 o 
 -10   2   4      334.32      322.46     13.65 o 
  -9   2   4      754.28      725.01     29.62 o 
  -8   2   4      519.80      503.82     10.84 o 
  -7   2   4      130.87      133.27      4.80 o 
  -6   2   4       81.63       72.79      2.34 o 
  -5   2   4     1066.17     1125.43     13.34 o 
  -4   2   4      875.35      879.59     11.49 o 
  -3   2   4       56.53       72.06      2.55 o 
  -2   2   4      927.21     1027.65     12.77 o 
  -1   2   4      489.69      508.13      7.44 o 
   0   2   4       18.82       15.56      1.28 o 
   1   2   4        2.15       -0.03      0.67 o 
   2   2   4      187.07      206.22      4.62 o 
   3   2   4      131.85      118.38      4.47 o 
   4   2   4     2039.42     1993.14     26.94 o 
   5   2   4      469.14      459.79      8.67 o 
   6   2   4      346.38      347.72      8.21 o 
   7   2   4      145.91      138.67      7.19 o 
   8   2   4        0.17        2.22      2.41 o 
   9   2   4       23.30       16.34      4.23 o 
 -12   3   4      153.02      152.42     19.38 o 
 -11   3   4       44.48       54.10      8.66 o 
 -10   3   4       76.50      100.23     15.56 o 
  -9   3   4      761.40      742.22     19.92 o 
  -8   3   4      177.57      172.95      5.96 o 
  -7   3   4      739.39      729.99     11.82 o 
  -6   3   4      159.77      173.21      4.43 o 
  -5   3   4        0.28        3.02      0.92 o 
  -4   3   4      249.32      374.26      6.03 o 
  -3   3   4     1805.61     1778.34     20.85 o 
  -2   3   4     2013.03     2086.88     23.82 o 
  -1   3   4       35.94       43.92      2.14 o 
   0   3   4       56.63       40.75      1.86 o 
   1   3   4     1837.42     1851.92     23.70 o 
   2   3   4     3492.11     3605.38     40.42 o 
   3   3   4       34.19       26.73      2.20 o 
   4   3   4       24.92       22.91      2.92 o 
   5   3   4      153.24      136.76      4.52 o 
   6   3   4       30.43       22.68      2.41 o 
   7   3   4       11.06       10.84      2.71 o 
   8   3   4       99.52      108.68      6.27 o 
   9   3   4       28.63       27.43      4.75 o 
 -12   4   4       15.14       23.95     12.92 o 
 -11   4   4      160.37      184.54     14.24 o 
 -10   4   4      231.45      252.50     11.71 o 
  -9   4   4     1969.76     1955.94     41.26 o 
  -8   4   4      176.52      168.05      6.23 o 
  -7   4   4      912.84      903.43     12.90 o 
  -6   4   4      607.47      589.68      9.07 o 
  -5   4   4     1410.23     1428.31     16.55 o 
  -4   4   4     3951.63     4471.14     48.38 o 
  -3   4   4      198.83      236.79      4.27 o 
  -2   4   4      163.73      159.72      3.47 o 
  -1   4   4      202.98      238.30      4.57 o 
   0   4   4      311.46      327.63      6.13 o 
   1   4   4     2300.50     2292.13     28.68 o 
   2   4   4     1813.48     1873.90     24.41 o 
   3   4   4     1369.06     1316.45     18.80 o 
   4   4   4      155.67      169.45      5.86 o 
   5   4   4      794.52      742.64     12.06 o 
   6   4   4      262.60      255.97      7.84 o 
   7   4   4      290.26      309.03      8.57 o 
   8   4   4       49.44       45.28      4.63 o 
   9   4   4      134.59      124.97      8.13 o 
 -12   5   4      367.59      334.11     28.13 o 
 -11   5   4      254.52      295.47     17.45 o 
 -10   5   4       55.37       68.10      9.25 o 
  -9   5   4      503.96      467.94     16.04 o 
  -8   5   4      525.63      493.22     13.06 o 
  -7   5   4      196.38      189.68      5.40 o 
  -6   5   4      789.41      759.33     11.66 o 
  -5   5   4       52.92       39.34      2.19 o 
  -4   5   4     2686.54     2760.27     29.03 o 
  -3   5   4     2440.90     2543.67     28.60 o 
  -2   5   4     2029.42     1953.76     24.48 o 
  -1   5   4      786.72      842.66     11.40 o 
   0   5   4      535.15      523.99      8.57 o 
   1   5   4        0.20       -0.74      0.74 o 
   2   5   4      982.92      947.44     14.04 o 
   3   5   4      197.90      203.39      5.97 o 
   4   5   4        0.24        0.11      1.14 o 
   5   5   4       47.44       40.19      2.90 o 
   6   5   4       42.05       42.76      3.50 o 
   7   5   4        4.44        2.18      2.02 o 
   8   5   4       50.88       47.10      5.26 o 
   9   5   4      299.48      299.72     17.99 o 
 -12   6   4       41.30       54.73     15.96 o 
 -11   6   4      144.94      145.58     19.00 o 
 -10   6   4      317.24      343.04     14.50 o 
  -9   6   4      260.57      251.59     10.69 o 
  -8   6   4     1223.39     1136.73     23.01 o 
  -7   6   4      290.60      294.13      7.95 o 
  -6   6   4      281.13      282.09      5.60 o 
  -5   6   4      628.66      647.46      9.42 o 
  -4   6   4      782.80      780.62      9.84 o 
  -3   6   4      319.05      298.73      4.96 o 
  -2   6   4      393.17      380.78      6.77 o 
  -1   6   4     1504.44     1529.05     21.88 o 
   0   6   4      456.47      535.57      8.81 o 
   1   6   4      205.83      257.23      5.58 o 
   2   6   4      595.27      571.23      9.80 o 
   3   6   4     1064.03      996.26     15.53 o 
   4   6   4      480.10      465.91      8.65 o 
   5   6   4      408.70      435.27      8.65 o 
   6   6   4      613.21      619.24     12.69 o 
   7   6   4      524.01      517.22     11.85 o 
   8   6   4       18.11       14.12      3.65 o 
   9   6   4        2.70        5.03      3.54 o 
 -12   7   4      103.51      144.44     20.91 o 
 -11   7   4       15.82       14.26      9.88 o 
 -10   7   4       20.45       30.75      5.60 o 
  -9   7   4       36.27       25.85      4.13 o 
  -8   7   4       69.45       56.10      4.97 o 
  -7   7   4       91.88       72.39      5.10 o 
  -6   7   4      841.88      848.98     11.94 o 
  -5   7   4      554.97      562.17      8.12 o 
  -4   7   4      176.71      154.45      3.55 o 
  -3   7   4      152.44      189.10      3.95 o 
  -2   7   4     1049.46     1000.25     14.23 o 
  -1   7   4      153.10      172.20      4.60 o 
   0   7   4        1.78        0.34      0.87 o 
   1   7   4       83.36      132.22      3.95 o 
   2   7   4      145.31      168.26      5.00 o 
   3   7   4      584.11      565.64      9.47 o 
   4   7   4      629.71      593.37     10.95 o 
   5   7   4      414.94      393.46      9.34 o 
   6   7   4      137.16      120.66      5.53 o 
   7   7   4       65.35       60.82      4.48 o 
   8   7   4        4.51        3.43      3.26 o 
   9   7   4       24.34       20.70      4.50 o 
 -12   8   4        0.10        4.56     11.78 o 
 -11   8   4       80.02       79.70     25.47 o 
 -10   8   4      105.56      118.48      8.77 o 
  -9   8   4      248.88      244.08     10.11 o 
  -8   8   4      192.40      192.92      8.56 o 
  -7   8   4      606.90      564.70     14.45 o 
  -6   8   4      403.77      395.08     11.15 o 
  -5   8   4     1753.88     1833.04     22.91 o 
  -4   8   4        0.92        4.55      2.21 o 
  -3   8   4      276.29      290.57      5.42 o 
  -2   8   4      165.34      162.50      3.92 o 
  -1   8   4       76.48       87.26      4.48 o 
   0   8   4      127.51      113.06      4.02 o 
   1   8   4      608.28      666.96     12.17 o 
   2   8   4       41.28       40.45      2.47 o 
   3   8   4      436.50      397.36      8.28 o 
   4   8   4      201.30      219.65     11.73 o 
   5   8   4      530.52      477.98     10.59 o 
   6   8   4       13.85       13.80      2.69 o 
   7   8   4       47.55       62.85      5.08 o 
   8   8   4        2.43       -0.40      2.42 o 
   9   8   4       73.97       79.26     10.98 o 
 -11   9   4       30.79       26.09      7.76 o 
 -10   9   4      162.30      164.83     10.41 o 
  -9   9   4        3.41        6.68      3.26 o 
  -8   9   4      175.99      143.02     10.20 o 
  -7   9   4        0.34        0.63      2.00 o 
  -6   9   4      214.51      187.66      7.75 o 
  -5   9   4        0.26       -0.15      1.24 o 
  -4   9   4      505.20      467.15      9.93 o 
  -3   9   4     1766.10     1773.27     23.89 o 
  -2   9   4      601.95      638.15     10.40 o 
  -1   9   4        0.07        0.85      0.94 o 
   0   9   4      327.65      330.65      7.51 o 
   1   9   4      690.25      722.89     13.16 o 
   2   9   4      788.03      789.85     13.04 o 
   3   9   4       57.12       63.17      3.46 o 
   4   9   4      537.65      500.38     11.66 o 
   5   9   4      240.56      228.91      8.92 o 
   6   9   4      459.04      412.53     10.33 o 
   7   9   4       33.26       32.34      4.13 o 
   8   9   4        6.52        4.12      3.32 o 
 -11  10   4       56.29       51.07      9.66 o 
 -10  10   4      436.61      476.87     17.74 o 
  -9  10   4        2.23        5.62      3.79 o 
  -8  10   4      218.68      209.14     11.58 o 
  -7  10   4        1.10        0.28      2.19 o 
  -6  10   4      125.62      148.43      7.20 o 
  -5  10   4      180.22      174.44      8.39 o 
  -4  10   4       47.97       41.89      2.71 o 
  -3  10   4      191.30      185.38      4.81 o 
  -2  10   4      200.70      191.30      4.46 o 
  -1  10   4       21.69       22.07      1.98 o 
   0  10   4       99.99       95.03      3.70 o 
   1  10   4      373.39      361.85      8.44 o 
   2  10   4      538.61      523.77     10.06 o 
   3  10   4      901.59      848.49     15.58 o 
   4  10   4     1058.09     1019.17     18.92 o 
   5  10   4     1126.34     1083.30     20.35 o 
   6  10   4       20.57       21.18      3.39 o 
   7  10   4        7.13        8.92      3.60 o 
   8  10   4       19.80       17.80      4.49 o 
 -11  11   4       51.35       57.12     10.48 o 
 -10  11   4       39.47       21.32      5.46 o 
  -9  11   4       42.22       45.04      6.36 o 
  -8  11   4       67.10       56.93      5.80 o 
  -7  11   4      123.57      111.26      8.94 o 
  -6  11   4      110.11      114.91      6.60 o 
  -5  11   4       91.89       97.89      5.98 o 
  -4  11   4      527.11      512.93     12.07 o 
  -3  11   4      315.14      300.98      7.05 o 
  -2  11   4     1080.58     1008.70     15.82 o 
  -1  11   4      225.60      226.01      5.18 o 
   0  11   4      321.63      324.23      7.18 o 
   1  11   4       21.66       26.30      2.57 o 
   2  11   4       44.10       33.02      3.34 o 
   3  11   4       57.23       63.60      4.30 o 
   4  11   4      281.12      260.25      9.15 o 
   5  11   4       14.11       12.58      2.81 o 
   6  11   4        0.08        0.82      2.76 o 
   7  11   4      113.59      114.92     11.47 o 
   8  11   4      125.84      134.97      8.87 o 
 -10  12   4       41.71       35.18      6.94 o 
  -9  12   4      107.70      123.05      9.46 o 
  -8  12   4      132.33      121.77     15.65 o 
  -7  12   4       94.03      111.47     10.02 o 
  -6  12   4       46.88       47.73      5.05 o 
  -5  12   4        0.10       -1.87      1.87 o 
  -4  12   4      151.07      165.39      7.42 o 
  -3  12   4       68.61       68.37      3.59 o 
  -2  12   4      873.00      831.00     13.99 o 
  -1  12   4      248.94      252.39      7.62 o 
   0  12   4        5.60        7.20      1.64 o 
   1  12   4        9.43       11.82      2.08 o 
   2  12   4       85.39       91.56      6.74 o 
   3  12   4        0.47       -0.49      1.70 o 
   4  12   4      115.61      128.45      6.16 o 
   5  12   4       37.38       43.07      5.87 o 
   6  12   4        9.26       10.20      3.38 o 
   7  12   4       38.27       61.34      6.42 o 
   8  12   4        0.65        0.86      3.52 o 
 -10  13   4       97.95      130.78     10.53 o 
  -9  13   4        1.37        2.77      3.91 o 
  -8  13   4       30.36       12.66      4.30 o 
  -7  13   4       11.00        9.55      4.94 o 
  -6  13   4       51.33       40.32      4.85 o 
  -5  13   4      528.90      476.99     13.76 o 
  -4  13   4      372.50      346.54     12.97 o 
  -3  13   4        0.23       -1.51      1.51 o 
  -2  13   4        2.51        2.94      2.10 o 
  -1  13   4      528.85      497.81      9.94 o 
   0  13   4      166.47      152.06      5.36 o 
   1  13   4      111.54      128.89      4.91 o 
   2  13   4      190.19      191.43      8.01 o 
   3  13   4        7.35        9.49      2.85 o 
   4  13   4      164.75      169.92      8.52 o 
   5  13   4       93.59       73.85      7.22 o 
   6  13   4        0.56       -1.29      3.40 o 
   7  13   4       38.57       32.05      6.86 o 
 -10  14   4       13.93       17.23      6.33 o 
  -9  14   4        4.45        6.39      4.66 o 
  -8  14   4        0.28       -0.48      3.35 o 
  -7  14   4       52.22       80.93     13.25 o 
  -6  14   4        1.71       -1.46      2.49 o 
  -5  14   4      116.13      111.87     11.55 o 
  -4  14   4      131.32      144.40      7.13 o 
  -3  14   4      124.24      132.22      6.11 o 
  -2  14   4       43.24       42.56      3.00 o 
  -1  14   4       33.76       41.22      3.20 o 
   0  14   4       38.84       40.06      2.94 o 
   1  14   4      166.61      174.09      5.84 o 
   2  14   4       74.00       77.85      4.70 o 
   3  14   4       10.19       10.72      3.22 o 
   4  14   4       33.15       32.13      5.45 o 
   5  14   4       37.05       27.13      6.04 o 
   6  14   4       95.13       91.47      8.55 o 
   7  14   4        0.66        0.32      4.72 o 
  -9  15   4       13.80       12.51      5.16 o 
  -8  15   4        1.29       -3.27      3.27 o 
  -7  15   4       10.17        7.50      3.98 o 
  -6  15   4       53.87       78.11      7.46 o 
  -5  15   4       29.32       25.26      5.04 o 
  -4  15   4      327.65      321.15     12.63 o 
  -3  15   4      164.21      161.31      6.80 o 
  -2  15   4     1158.47     1147.12     17.15 o 
  -1  15   4      298.75      304.08      7.42 o 
   0  15   4       94.54       99.65      4.68 o 
   1  15   4        3.11        1.00      1.97 o 
   2  15   4      128.04       96.93      6.11 o 
   3  15   4       12.56       11.66      3.23 o 
   4  15   4        8.22        7.33      3.75 o 
   5  15   4        1.37        8.43      4.21 o 
   6  15   4       41.98       47.21      6.99 o 
  -9  16   4        0.69       -0.77      4.44 o 
  -8  16   4       39.81       33.06      6.58 o 
  -7  16   4      227.10      211.08     12.30 o 
  -6  16   4      100.61      104.48     10.98 o 
  -5  16   4        1.84       -2.89      2.89 o 
  -4  16   4       32.12       33.61      4.46 o 
  -3  16   4        1.07       -0.59      2.31 o 
  -2  16   4       46.15       49.81      3.85 o 
  -1  16   4        1.35        0.40      1.75 o 
   0  16   4       86.74       98.31      5.60 o 
   1  16   4      111.76      109.95      9.29 o 
   2  16   4       13.62        6.22      5.32 o 
   3  16   4       18.60        9.26      7.22 o 
   4  16   4       13.13       20.22      4.86 o 
   5  16   4        6.06       11.76      4.58 o 
   6  16   4        2.65        3.11      4.36 o 
  -8  17   4        0.23       -0.55      4.20 o 
  -7  17   4        0.46       -2.40      3.58 o 
  -6  17   4       66.91       65.52      9.79 o 
  -5  17   4        0.28        0.17      4.47 o 
  -4  17   4        0.82       -0.85      2.60 o 
  -3  17   4       21.09       15.29      3.58 o 
  -2  17   4       11.58        5.28      2.41 o 
  -1  17   4        1.68       -1.48      2.37 o 
   0  17   4       45.11       40.51      4.81 o 
   1  17   4       32.05       34.18      5.48 o 
   2  17   4       30.59       21.67      5.91 o 
   3  17   4        0.23       -1.71      3.76 o 
   4  17   4       18.05        8.52      5.09 o 
   5  17   4        0.08        5.34      4.31 o 
  -7  18   4       37.63       25.96      8.36 o 
  -6  18   4      101.47      119.81     12.28 o 
  -5  18   4        0.09        0.24      4.38 o 
  -4  18   4        1.38        4.36      4.82 o 
  -3  18   4       61.14       64.05      7.68 o 
  -2  18   4        2.50        5.35      3.60 o 
  -1  18   4        6.64        7.76      3.72 o 
   0  18   4        1.17       -2.27      2.46 o 
   1  18   4       70.03       72.25      7.36 o 
   2  18   4      121.48      113.71     14.06 o 
   3  18   4        0.92       -3.49      3.49 o 
   4  18   4        1.51        2.99      4.43 o 
  -6  19   4        4.30       -2.64      5.55 o 
  -5  19   4       18.84        8.06     10.07 o 
  -4  19   4        2.67        2.49      7.41 o 
  -3  19   4        0.65        0.66      4.47 o 
  -2  19   4        1.94        1.64      4.11 o 
  -1  19   4        1.84        2.33      3.18 o 
   0  19   4       43.82       41.79     13.11 o 
   1  19   4       81.67       68.95     12.54 o 
   2  19   4       16.57       18.59      6.46 o 
   3  19   4        0.86       -0.26      4.28 o 
  -5  20   4      116.37      132.12     20.53 o 
  -4  20   4       26.95       22.81      9.88 o 
  -3  20   4       15.51       16.17      6.28 o 
  -2  20   4        3.21        1.97      4.92 o 
  -1  20   4       21.61       23.08      5.46 o 
   0  20   4        4.50        4.09      4.70 o 
   1  20   4       11.73        9.70      5.36 o 
   2  20   4        5.01        2.63      4.92 o 
  -3  21   4        8.69        9.88      9.12 o 
  -2  21   4        1.83        1.32      7.79 o 
  -1  21   4       19.11        9.88      8.36 o 
   0  21   4        0.10        0.93      4.97 o 
 -12   1   5       40.96       49.86     12.35 o 
 -11   1   5        0.31       -4.93      5.77 o 
 -10   1   5        4.10        1.71      3.78 o 
  -9   1   5        4.03        3.86      2.68 o 
  -8   1   5      334.09      314.95      9.49 o 
  -7   1   5      115.24      118.04      4.81 o 
  -6   1   5      855.92      886.48     13.62 o 
  -5   1   5       76.86       94.64      3.85 o 
  -4   1   5      552.51      596.68      8.52 o 
  -3   1   5      225.85      212.68      4.65 o 
  -2   1   5       10.93       24.45      1.80 o 
  -1   1   5      118.36      119.40      3.74 o 
   0   1   5       22.27       33.04      2.01 o 
   1   1   5       54.34       53.25      2.78 o 
   2   1   5      125.35      120.60      4.01 o 
   3   1   5       18.83       22.99      2.24 o 
   4   1   5      223.22      218.41      6.37 o 
   5   1   5      477.38      501.36      9.54 o 
   6   1   5      113.14      116.43      7.14 o 
   7   1   5       36.62       34.41      3.99 o 
   8   1   5        2.47        4.16      3.03 o 
   9   1   5        0.19        1.58      3.33 o 
 -12   2   5        2.06       -4.18      9.88 o 
 -11   2   5       20.42       19.61      7.24 o 
 -10   2   5       17.89       25.34      5.08 o 
  -9   2   5        0.85       -1.09      2.38 o 
  -8   2   5       42.84       43.20      3.97 o 
  -7   2   5      166.83      162.86      5.14 o 
  -6   2   5      227.23      253.80      6.60 o 
  -5   2   5      186.45      197.96      4.84 o 
  -4   2   5      206.56      213.04      5.33 o 
  -3   2   5       42.11       35.79      1.88 o 
  -2   2   5      333.15      379.48     11.69 o 
  -1   2   5        7.78       13.23      1.52 o 
   0   2   5        1.08       -0.16      0.81 o 
   1   2   5     1345.21     1333.27     18.56 o 
   2   2   5     1005.57     1027.60     15.53 o 
   3   2   5      182.35      191.24      7.33 o 
   4   2   5       38.78       41.24      3.40 o 
   5   2   5      237.76      234.44      6.15 o 
   6   2   5       40.35       38.41      3.42 o 
   7   2   5       13.67       11.47      3.03 o 
   8   2   5       33.67       31.82      6.00 o 
   9   2   5       47.94       56.01      6.32 o 
 -12   3   5       33.12       41.43     13.68 o 
 -11   3   5       18.85       16.25      7.24 o 
 -10   3   5        3.64        2.89      3.63 o 
  -9   3   5        9.13        6.09      3.43 o 
  -8   3   5      412.80      415.51     11.36 o 
  -7   3   5      302.30      277.98      6.93 o 
  -6   3   5       34.71       25.72      2.08 o 
  -5   3   5        0.01       -0.03      0.80 o 
  -4   3   5        0.12        2.34      0.91 o 
  -3   3   5       10.43        5.28      0.99 o 
  -2   3   5        0.01        0.95      0.81 o 
  -1   3   5       78.42       82.18      3.64 o 
   0   3   5     1185.79     1273.88     19.26 o 
   1   3   5     2134.05     2216.05     31.19 o 
   2   3   5     1334.31     1377.96     21.66 o 
   3   3   5       71.67       62.04      3.25 o 
   4   3   5       19.02       19.34      2.34 o 
   5   3   5       74.39       84.63      4.07 o 
   6   3   5       10.09       10.17      2.13 o 
   7   3   5       20.08       13.00      3.96 o 
   8   3   5        4.89        5.10      3.15 o 
   9   3   5       18.93       18.06      4.64 o 
 -12   4   5        0.88       -9.12      9.12 o 
 -11   4   5        0.21       -2.74      4.92 o 
 -10   4   5        0.79       -3.94      4.14 o 
  -9   4   5        5.55        5.52      4.53 o 
  -8   4   5       34.04       25.54      2.85 o 
  -7   4   5       10.35        7.95      2.06 o 
  -6   4   5      554.15      580.10      9.13 o 
  -5   4   5        2.28        0.79      0.85 o 
  -4   4   5       82.10       95.35      2.90 o 
  -3   4   5        1.69        1.89      0.81 o 
  -2   4   5      536.11      525.85      9.54 o 
  -1   4   5      625.82      587.92     11.77 o 
   0   4   5     3362.71     3626.10     48.02 o 
   1   4   5     2541.84     2341.50     37.20 o 
   2   4   5      384.92      385.03      7.86 o 
   3   4   5     1259.95     1218.77     18.33 o 
   4   4   5       79.06       81.59      3.99 o 
   5   4   5       16.83       14.41      2.11 o 
   6   4   5       13.10       16.88      2.62 o 
   7   4   5        9.96       12.34      3.01 o 
   8   4   5       10.81        5.36      3.27 o 
   9   4   5       17.50       15.61      7.40 o 
 -12   5   5       61.24       59.30     15.20 o 
 -11   5   5       29.26       18.80      6.66 o 
 -10   5   5       89.39       83.36     14.44 o 
  -9   5   5      920.79      860.75     28.60 o 
  -8   5   5      965.80      906.28     18.32 o 
  -7   5   5      791.27      739.86     14.80 o 
  -6   5   5      308.45      297.97      6.72 o 
  -5   5   5      404.98      426.37      7.10 o 
  -4   5   5       13.41       19.10      1.15 o 
  -3   5   5      818.29      795.34     11.78 o 
  -2   5   5     4093.02     4207.56     54.70 o 
  -1   5   5      757.73      800.86     13.29 o 
   0   5   5      540.99      587.12     10.85 o 
   1   5   5      262.33      240.77      6.24 o 
   2   5   5       88.50       88.69      3.97 o 
   3   5   5      137.11      148.77      4.93 o 
   4   5   5       37.19       41.24      3.03 o 
   5   5   5      535.31      535.40     10.21 o 
   6   5   5       72.17       80.38      4.75 o 
   7   5   5      167.17      152.66      7.35 o 
   8   5   5        1.84        4.68      3.04 o 
   9   5   5       56.32       56.51      6.51 o 
 -12   6   5       97.10       81.34     17.10 o 
 -11   6   5      100.58       92.36     15.58 o 
 -10   6   5       22.73       17.26      6.38 o 
  -9   6   5       49.16       49.39      6.53 o 
  -8   6   5       59.99       52.22      6.57 o 
  -7   6   5        6.23        5.47      1.75 o 
  -6   6   5      194.59      196.02      4.68 o 
  -5   6   5      721.94      659.99      9.66 o 
  -4   6   5      556.36      526.66      9.72 o 
  -3   6   5      329.05      399.34      7.26 o 
  -2   6   5      353.13      414.10      8.20 o 
  -1   6   5      955.18      952.58     15.58 o 
   0   6   5      166.74      179.38      6.46 o 
   1   6   5      450.76      423.29      9.04 o 
   2   6   5      243.95      259.57      6.87 o 
   3   6   5      266.30      248.61      7.05 o 
   4   6   5      105.80       99.84      4.07 o 
   5   6   5      201.51      187.85      6.47 o 
   6   6   5        1.31       -1.01      1.87 o 
   7   6   5        0.78        0.56      2.34 o 
   8   6   5        7.00        5.26      3.38 o 
 -12   7   5       37.83       54.73     15.58 o 
 -11   7   5      206.63      234.14     22.43 o 
 -10   7   5       37.55       44.84     11.97 o 
  -9   7   5        0.13       -1.42      3.13 o 
  -8   7   5      105.70      109.09      6.20 o 
  -7   7   5      231.95      233.96     11.96 o 
  -6   7   5      318.74      281.09     10.74 o 
  -5   7   5      409.65      408.82      7.14 o 
  -4   7   5      881.61      893.42     11.91 o 
  -3   7   5       19.18       16.41      2.15 o 
  -2   7   5        2.86        2.58      1.08 o 
  -1   7   5       27.18       28.78      2.97 o 
   0   7   5      198.69      202.08      5.66 o 
   1   7   5      378.33      381.16      8.51 o 
   2   7   5        2.52        2.78      1.57 o 
   3   7   5      105.81      113.34      4.93 o 
   4   7   5      285.92      278.04     11.78 o 
   5   7   5      321.68      322.46      8.64 o 
   6   7   5       28.14       17.47      2.98 o 
   7   7   5        5.94        5.13      2.68 o 
   8   7   5       50.27       59.28      7.40 o 
 -12   8   5        1.34      -10.26     10.26 o 
 -11   8   5       15.17        9.50     10.64 o 
 -10   8   5      421.17      460.24     34.97 o 
  -9   8   5      139.16      159.06      8.10 o 
  -8   8   5        0.92        0.29      2.16 o 
  -7   8   5      148.09      137.95      6.82 o 
  -6   8   5      196.76      170.72      5.77 o 
  -5   8   5       39.32       43.29      2.69 o 
  -4   8   5       42.01       39.72      1.64 o 
  -3   8   5      784.73      736.38     11.56 o 
  -2   8   5     2400.11     2327.50     37.23 o 
  -1   8   5      847.64      881.05     14.83 o 
   0   8   5      137.71      127.59      4.57 o 
   1   8   5        4.68        4.32      1.51 o 
   2   8   5       21.92       15.29      2.30 o 
   3   8   5      254.07      256.94      7.39 o 
   4   8   5        1.60       -1.54      1.54 o 
   5   8   5       32.86       38.98      3.61 o 
   6   8   5        6.66        6.69      2.67 o 
   7   8   5       68.88       69.93      5.51 o 
   8   8   5      121.93      120.59     13.94 o 
 -11   9   5        0.53       -8.36      8.36 o 
 -10   9   5      161.78      158.13     16.15 o 
  -9   9   5      176.96      190.23      9.10 o 
  -8   9   5      294.69      280.00     10.23 o 
  -7   9   5       28.06       46.74      4.57 o 
  -6   9   5      169.25      153.60      7.11 o 
  -5   9   5       46.30       37.59      2.98 o 
  -4   9   5      362.74      392.51      9.19 o 
  -3   9   5       39.38       50.80      2.38 o 
  -2   9   5      604.69      622.47     11.35 o 
  -1   9   5        0.24        0.10      1.06 o 
   0   9   5       64.07       61.77      4.66 o 
   1   9   5      110.39      109.64      4.54 o 
   2   9   5        6.22        6.58      1.81 o 
   3   9   5        9.68       10.73      2.06 o 
   4   9   5       83.27       79.26      4.88 o 
   5   9   5      477.19      444.07     10.73 o 
   6   9   5       41.89       42.42      4.38 o 
   7   9   5       10.21        7.72      3.05 o 
   8   9   5       14.69       12.74      4.14 o 
 -11  10   5      175.53      208.78     15.85 o 
 -10  10   5       60.78       49.53      6.81 o 
  -9  10   5      317.24      341.61     13.88 o 
  -8  10   5      288.60      248.16     10.06 o 
  -7  10   5      104.60      103.33      6.37 o 
  -6  10   5      984.77      896.36     19.69 o 
  -5  10   5     2195.29     2057.05     31.27 o 
  -4  10   5      820.80      744.46     14.33 o 
  -3  10   5       14.04       10.80      1.87 o 
  -2  10   5      235.79      207.37      5.01 o 
  -1  10   5      790.29      727.03     13.18 o 
   0  10   5       16.60       14.08      2.06 o 
   1  10   5      151.23      147.36      5.36 o 
   2  10   5       66.64       64.10      4.04 o 
   3  10   5      303.44      295.43      8.66 o 
   4  10   5      124.72      127.73      7.94 o 
   5  10   5       79.69       68.65      5.91 o 
   6  10   5        6.21        4.98      2.62 o 
   7  10   5        0.00       -1.01      2.97 o 
   8  10   5       77.34       75.99      9.26 o 
 -11  11   5        4.45       -1.25      5.32 o 
 -10  11   5       67.19       67.38     14.09 o 
  -9  11   5      190.75      183.20     12.37 o 
  -8  11   5      970.88      927.43     21.90 o 
  -7  11   5      388.51      383.67     12.84 o 
  -6  11   5      533.53      477.18     18.51 o 
  -5  11   5      898.07      843.08     20.08 o 
  -4  11   5     1614.27     1589.92     25.53 o 
  -3  11   5      364.54      325.65      7.62 o 
  -2  11   5       61.98       62.02      3.48 o 
  -1  11   5        0.37       -0.06      1.22 o 
   0  11   5      107.62      114.75      5.52 o 
   1  11   5       30.81       27.01      2.84 o 
   2  11   5        3.93        1.72      1.54 o 
   3  11   5       32.52       32.52      3.41 o 
   4  11   5       11.37        6.75      2.47 o 
   5  11   5        3.18        3.51      2.91 o 
   6  11   5      449.38      452.68     16.18 o 
   7  11   5      104.07      104.60      9.11 o 
 -10  12   5      404.32      484.35     18.42 o 
  -9  12   5       23.67       35.26      5.95 o 
  -8  12   5        8.05        7.35      3.87 o 
  -7  12   5      222.50      200.09      9.25 o 
  -6  12   5      108.69       83.43      7.22 o 
  -5  12   5      213.74      187.42      8.42 o 
  -4  12   5      152.91      148.79      5.92 o 
  -3  12   5      528.60      515.00     12.83 o 
  -2  12   5     1697.76     1613.76     23.46 o 
  -1  12   5      394.08      347.39     10.16 o 
   0  12   5      277.51      284.78      7.66 o 
   1  12   5      102.32      108.24      4.59 o 
   2  12   5      121.23      116.49      5.57 o 
   3  12   5       34.03       33.68      3.73 o 
   4  12   5       85.47       82.25      5.88 o 
   5  12   5      330.16      329.81     13.82 o 
   6  12   5       10.91       11.80      3.85 o 
   7  12   5        7.25        6.02      3.57 o 
 -10  13   5      109.31      117.72     10.01 o 
  -9  13   5      143.22      148.34     10.96 o 
  -8  13   5      351.97      370.04     15.01 o 
  -7  13   5      228.94      241.39     17.12 o 
  -6  13   5      117.28      121.27      8.64 o 
  -5  13   5        0.90        0.12      2.27 o 
  -4  13   5        8.07        2.24      2.34 o 
  -3  13   5        0.95       -0.97      1.43 o 
  -2  13   5      756.35      717.04     17.94 o 
  -1  13   5       23.57       32.78      2.97 o 
   0  13   5       53.61       59.13      4.11 o 
   1  13   5       47.44       39.75      3.17 o 
   2  13   5       10.19        7.23      3.19 o 
   3  13   5       13.73       14.21      3.01 o 
   4  13   5       74.47       91.34      9.56 o 
   5  13   5      213.49      209.42     11.34 o 
   6  13   5      404.16      386.84     13.62 o 
 -10  14   5        5.06        4.36      5.06 o 
  -9  14   5       72.54       75.17      8.39 o 
  -8  14   5        2.40       -0.52      3.60 o 
  -7  14   5        3.45        2.91      4.75 o 
  -6  14   5       54.18       48.25      7.16 o 
  -5  14   5      140.01      134.28      9.09 o 
  -4  14   5      310.07      281.61     13.00 o 
  -3  14   5      600.07      595.90     18.03 o 
  -2  14   5      170.31      195.95      6.42 o 
  -1  14   5        0.53       -1.46      1.46 o 
   0  14   5        0.97        2.22      1.92 o 
   1  14   5      198.87      213.14      8.73 o 
   2  14   5      377.93      355.41     13.68 o 
   3  14   5      111.66       97.89      7.34 o 
   4  14   5      160.97      173.28     10.16 o 
   5  14   5        0.49        1.14      3.69 o 
   6  14   5        5.69       10.54      4.03 o 
  -9  15   5      126.34      133.64     10.63 o 
  -8  15   5      367.89      347.41     15.50 o 
  -7  15   5      484.17      471.03     21.99 o 
  -6  15   5      794.35      755.83     45.61 o 
  -5  15   5      136.96      119.24      8.80 o 
  -4  15   5       82.65      100.00      6.76 o 
  -3  15   5       12.81       11.38      2.44 o 
  -2  15   5       44.61       48.83      3.53 o 
  -1  15   5        0.02        1.60      1.57 o 
   0  15   5       83.60       83.34      5.05 o 
   1  15   5      505.87      470.48     13.63 o 
   2  15   5       94.71      108.22      8.40 o 
   3  15   5       89.04       83.77      7.27 o 
   4  15   5      229.09      227.93     11.70 o 
   5  15   5       68.67       77.36      7.94 o 
   6  15   5      256.47      304.08     22.81 o 
  -9  16   5      101.08      115.05     22.73 o 
  -8  16   5       43.35       41.51      8.71 o 
  -7  16   5      143.60      126.08     12.60 o 
  -6  16   5       85.37       99.51     16.53 o 
  -5  16   5       53.38       29.24     16.72 o 
  -4  16   5        7.71        4.57      2.95 o 
  -3  16   5      339.80      334.57     10.08 o 
  -2  16   5      571.43      559.42     13.23 o 
  -1  16   5      533.75      521.24     10.61 o 
   0  16   5      208.17      223.16      8.00 o 
   1  16   5        0.95       -2.34      2.58 o 
   2  16   5      182.09      196.39     41.62 o 
   3  16   5      126.86      132.82     18.62 o 
   4  16   5      258.30      275.08     13.02 o 
   5  16   5        2.74        8.43      4.31 o 
  -8  17   5      283.82      310.21     20.14 o 
  -7  17   5      122.28      114.79     12.33 o 
  -6  17   5      312.44      326.16     18.44 o 
  -5  17   5      208.50      218.92     14.67 o 
  -4  17   5      161.92      169.23      9.57 o 
  -3  17   5        3.02        6.61      2.79 o 
  -2  17   5        2.91        2.09      2.11 o 
  -1  17   5      247.24      256.92      8.63 o 
   0  17   5        5.91        8.32      3.55 o 
   1  17   5       70.60       72.20      9.00 o 
   2  17   5       97.44       89.07     17.48 o 
   3  17   5       21.19       12.24      5.62 o 
   4  17   5        3.98        3.16      5.24 o 
  -7  18   5       38.60       36.96      8.71 o 
  -6  18   5      192.90      226.41     16.23 o 
  -5  18   5      144.44      138.01     19.19 o 
  -4  18   5       26.92       21.04      4.95 o 
  -3  18   5       46.58       42.13      5.65 o 
  -2  18   5        4.20        5.44      2.87 o 
  -1  18   5       92.54      113.34     12.74 o 
   0  18   5       21.82       24.15      5.60 o 
   1  18   5        3.02       -3.46      3.46 o 
   2  18   5       10.67        8.18      5.09 o 
   3  18   5       45.01       48.31      8.86 o 
  -6  19   5      308.70      317.97     19.59 o 
  -5  19   5      163.25      144.75     13.10 o 
  -4  19   5       97.11      117.12     11.47 o 
  -3  19   5      174.20      167.65     13.04 o 
  -2  19   5       42.34       36.16      6.01 o 
  -1  19   5        7.82        2.12      3.72 o 
   0  19   5       10.08       12.39      5.47 o 
   1  19   5       23.03       18.06     12.54 o 
   2  19   5       45.40       54.25     17.48 o 
  -5  20   5        5.39        0.54      5.89 o 
  -4  20   5       66.40       86.28     16.34 o 
  -3  20   5      263.50      287.93     19.19 o 
  -2  20   5      164.32      180.33     14.06 o 
  -1  20   5      339.89      366.11     18.41 o 
   0  20   5      210.58      239.41     15.58 o 
   1  20   5      144.67      158.83     13.57 o 
 -12   0   6       45.70       44.09     13.30 o 
 -11   0   6       12.80        9.50      8.36 o 
 -10   0   6      159.54      139.76     10.48 o 
  -9   0   6     1219.03     1246.83     34.25 o 
  -8   0   6      598.57      555.87     20.91 o 
  -7   0   6       98.93       97.22      5.70 o 
  -6   0   6      742.81      742.06     17.25 o 
  -5   0   6    10947.06    10762.64    173.33 o 
  -4   0   6      879.18      883.55     23.52 o 
  -3   0   6      774.48      782.14     16.56 o 
  -2   0   6       28.00       45.41      3.28 o 
  -1   0   6        0.23        1.35      1.28 o 
   0   0   6      706.42      755.47     17.19 o 
   1   0   6       36.14       34.39      3.63 o 
   2   0   6      696.04      720.69     25.63 o 
   3   0   6      181.66      175.55      8.95 o 
   4   0   6      668.18      673.00     24.85 o 
   5   0   6       26.37       28.57      4.36 o 
   6   0   6      197.41      204.63     10.34 o 
   7   0   6      264.07      241.96     14.97 o 
   8   0   6       64.54       79.68     11.40 o 
 -12   1   6      307.34      353.60     18.55 o 
 -11   1   6      468.39      462.17     20.02 o 
 -10   1   6        0.20        1.70      3.50 o 
  -9   1   6     1204.00     1205.66     23.64 o 
  -8   1   6     1623.29     1527.82     28.15 o 
  -7   1   6      236.44      206.56      6.33 o 
  -6   1   6      504.86      575.15     10.19 o 
  -5   1   6      658.77      660.10     10.97 o 
  -4   1   6      485.78      508.82      9.44 o 
  -3   1   6     1819.45     1890.17     26.82 o 
  -2   1   6      373.69      376.77      9.05 o 
  -1   1   6     2417.35     2303.52     29.27 o 
   0   1   6      607.29      591.30     10.24 o 
   1   1   6        0.33        0.48      0.99 o 
   2   1   6       42.80       49.22      3.29 o 
   3   1   6       35.62       36.20      3.65 o 
   4   1   6       33.93       39.29      3.19 o 
   5   1   6        0.03        0.69      1.71 o 
   6   1   6        0.18        0.52      1.93 o 
   7   1   6        0.99        2.77      2.49 o 
   8   1   6       76.42       94.27      7.54 o 
 -12   2   6       16.90       11.40     10.64 o 
 -11   2   6       76.32       80.49     10.64 o 
 -10   2   6       94.47       94.02      7.45 o 
  -9   2   6     1526.07     1507.58     27.85 o 
  -8   2   6      439.04      393.69     13.22 o 
  -7   2   6     1597.36     1595.80     24.65 o 
  -6   2   6     1512.42     1414.40     19.83 o 
  -5   2   6     1505.86     1479.05     20.36 o 
  -4   2   6       13.88       35.45      2.21 o 
  -3   2   6       58.94       76.10      3.24 o 
  -2   2   6        3.32        1.46      1.26 o 
  -1   2   6      347.99      406.03     12.40 o 
   0   2   6      561.04      567.07      9.95 o 
   1   2   6      197.39      173.11      5.10 o 
   2   2   6       27.63       33.22      2.62 o 
   3   2   6      353.67      322.85      8.44 o 
   4   2   6      110.30       92.34      4.44 o 
   5   2   6      103.56      109.26      5.14 o 
   6   2   6      100.35       96.32      5.16 o 
   7   2   6      368.19      422.56     16.20 o 
   8   2   6      106.83      121.51      9.49 o 
 -12   3   6      306.05      334.11     25.85 o 
 -11   3   6      454.05      484.19     21.63 o 
 -10   3   6      144.39      149.20      9.04 o 
  -9   3   6       44.33       49.31      5.56 o 
  -8   3   6        0.15        2.16      2.07 o 
  -7   3   6      155.74      137.67      5.22 o 
  -6   3   6       96.18      142.55      5.95 o 
  -5   3   6        6.66        7.77      1.43 o 
  -4   3   6     2490.33     2571.89     35.03 o 
  -3   3   6     2035.83     2140.25     29.91 o 
  -2   3   6      971.15      967.30     15.65 o 
  -1   3   6      470.05      439.46     10.27 o 
   0   3   6     3047.35     3095.70     42.28 o 
   1   3   6     1386.26     1326.16     19.24 o 
   2   3   6      829.35      863.29     14.37 o 
   3   3   6       62.25       84.96      4.36 o 
   4   3   6       90.99       94.06      4.55 o 
   5   3   6       78.57       89.03      4.21 o 
   6   3   6       38.48       52.20      4.62 o 
   7   3   6       53.05       58.24      7.85 o 
   8   3   6        6.06        6.91      3.75 o 
 -12   4   6       10.92        7.22     11.78 o 
 -11   4   6        2.35       -3.42      4.64 o 
 -10   4   6       94.10       95.71      9.88 o 
  -9   4   6       19.27       19.83      4.29 o 
  -8   4   6       39.18       29.38      3.49 o 
  -7   4   6      431.94      403.09      9.32 o 
  -6   4   6      985.34      960.67     14.71 o 
  -5   4   6     1454.96     1357.45     18.93 o 
  -4   4   6      230.22      223.96      5.06 o 
  -3   4   6      300.91      288.65      6.64 o 
  -2   4   6      116.60       96.32      3.80 o 
  -1   4   6        4.26        3.58      1.73 o 
   0   4   6       26.84       17.61      2.05 o 
   1   4   6       17.50       29.24      2.60 o 
   2   4   6      332.81      301.02      7.96 o 
   3   4   6      215.34      198.54      6.05 o 
   4   4   6       29.16       32.79      3.03 o 
   5   4   6      136.65      150.97      5.41 o 
   6   4   6      207.06      210.69      7.38 o 
   7   4   6      203.22      193.73     19.04 o 
   8   4   6        4.07        7.87      3.81 o 
 -12   5   6      204.39      206.77     22.43 o 
 -11   5   6       18.64       15.42      6.30 o 
 -10   5   6        0.69       -0.97      4.20 o 
  -9   5   6      389.00      400.66     18.10 o 
  -8   5   6      559.92      615.92     19.48 o 
  -7   5   6     1397.37     1301.10     21.11 o 
  -6   5   6        0.53        0.32      1.24 o 
  -5   5   6      516.86      512.72      9.12 o 
  -4   5   6      557.64      601.63      9.88 o 
  -3   5   6       99.22      103.70      4.40 o 
  -2   5   6      788.57      738.71     12.98 o 
  -1   5   6       35.30       31.88      2.48 o 
   0   5   6       48.78       34.79      2.87 o 
   1   5   6       53.74       38.49      2.96 o 
   2   5   6       20.03       22.89      2.39 o 
   3   5   6      261.74      260.21      7.04 o 
   4   5   6      294.64      316.50      8.15 o 
   5   5   6       20.61       33.56      3.40 o 
   6   5   6       28.05       27.01      3.99 o 
   7   5   6       48.78       50.57      5.60 o 
   8   5   6       12.21       11.16      4.02 o 
 -12   6   6       41.34       33.83     13.30 o 
 -11   6   6        5.46        2.28      9.88 o 
 -10   6   6        0.82        5.54      4.64 o 
  -9   6   6      909.41      887.77     44.66 o 
  -8   6   6     1564.31     1475.28     31.47 o 
  -7   6   6     1761.50     1700.26     30.09 o 
  -6   6   6      883.78      875.21     13.63 o 
  -5   6   6     2090.57     2103.79     27.34 o 
  -4   6   6      682.68      642.26     10.44 o 
  -3   6   6      185.43      197.12      5.43 o 
  -2   6   6       24.35       26.15      2.27 o 
  -1   6   6       60.46       44.51      2.89 o 
   1   6   6     2260.99     2146.27     31.53 o 
   2   6   6      167.49      163.81      5.70 o 
   3   6   6      195.55      197.90      6.80 o 
   4   6   6      140.32      122.84      5.77 o 
   5   6   6        6.57        6.06      2.30 o 
   6   6   6      143.20      175.06      7.65 o 
   7   6   6      259.93      296.67     11.79 o 
   8   6   6        0.24        0.95      3.32 o 
 -12   7   6      244.76      260.37     25.09 o 
 -11   7   6      203.68      131.13     18.24 o 
 -10   7   6      200.42      179.78     26.42 o 
  -9   7   6       16.86       25.80      8.93 o 
  -8   7   6       49.20       48.88      5.10 o 
  -7   7   6      103.97       83.21      6.64 o 
  -6   7   6       45.56       47.27      7.46 o 
  -5   7   6        0.64        1.15      1.13 o 
  -4   7   6      307.30      278.23      8.27 o 
  -3   7   6        0.24        0.43      1.07 o 
  -2   7   6     1650.08     1538.36     25.97 o 
  -1   7   6       17.05       14.34      2.00 o 
   0   7   6      136.40      144.87      5.19 o 
   1   7   6        3.36        2.88      1.92 o 
   2   7   6      853.89      823.05     15.44 o 
   3   7   6       21.17       22.96      2.70 o 
   4   7   6        9.43        5.37      2.15 o 
   5   7   6      128.75      123.18      5.79 o 
   6   7   6       16.45       10.77      3.71 o 
   7   7   6      232.25      238.03      9.43 o 
   8   7   6       33.21       35.33      7.24 o 
 -12   8   6       16.37       13.30     13.30 o 
 -11   8   6       20.75       16.72     11.02 o 
 -10   8   6      287.82      290.01     23.57 o 
  -9   8   6        0.08       -1.32      3.45 o 
  -8   8   6      466.97      454.50     18.88 o 
  -7   8   6      265.62      253.02     13.55 o 
  -6   8   6     1451.33     1416.92     25.96 o 
  -5   8   6      510.46      537.35     15.26 o 
  -4   8   6     1363.42     1346.44     19.09 o 
  -3   8   6       41.91       43.00      4.40 o 
  -2   8   6        0.90        1.69      1.33 o 
  -1   8   6       29.71       31.92      2.74 o 
   0   8   6       18.24       23.92      2.51 o 
   1   8   6        0.74        0.20      1.37 o 
   2   8   6      375.32      345.00      8.92 o 
   3   8   6      250.14      219.49      7.19 o 
   4   8   6      273.21      264.93      7.84 o 
   5   8   6      439.30      413.82     11.46 o 
   6   8   6      244.13      248.94     10.43 o 
   7   8   6      175.44      149.98      7.75 o 
 -11   9   6       60.97       71.84     15.58 o 
 -10   9   6       62.72       63.86     13.68 o 
  -9   9   6       12.65       33.38      8.93 o 
  -8   9   6       10.31        4.59      4.00 o 
  -7   9   6      507.58      454.28     18.88 o 
  -6   9   6        0.01       30.56      5.50 o 
  -5   9   6        0.46       -1.43      1.43 o 
  -4   9   6      425.18      389.73      8.82 o 
  -3   9   6      461.34      461.15      8.73 o 
  -2   9   6      888.48      852.11     14.98 o 
  -1   9   6       18.90       15.99      2.81 o 
   0   9   6      863.17      804.38     17.27 o 
   1   9   6      353.27      375.35      9.23 o 
   2   9   6        9.75       11.76      2.26 o 
   3   9   6       29.17       30.46      3.75 o 
   4   9   6      243.86      234.19      7.54 o 
   5   9   6      355.89      374.17     18.41 o 
   6   9   6        4.63        5.64      2.64 o 
   7   9   6       36.87       38.24      4.82 o 
 -11  10   6      144.77      157.36     20.91 o 
 -10  10   6       20.70       34.97     11.78 o 
  -9  10   6       14.94       10.54      4.05 o 
  -8  10   6       98.50       80.90      7.57 o 
  -7  10   6      103.07      106.75      8.10 o 
  -6  10   6        8.70        9.57      2.91 o 
  -5  10   6        3.69        5.32      2.16 o 
  -4  10   6      158.61      164.98      8.21 o 
  -3  10   6       53.20       51.03      3.49 o 
  -2  10   6       71.74       71.47      3.76 o 
  -1  10   6      163.10      164.75      5.69 o 
   0  10   6        8.38       11.88      2.24 o 
   1  10   6       69.80       65.06      4.01 o 
   2  10   6       28.51       39.75      3.41 o 
   3  10   6       55.19       48.92      4.12 o 
   4  10   6        0.72        2.53      2.45 o 
   5  10   6        3.94        2.69      2.52 o 
   6  10   6       47.96       44.13      4.79 o 
   7  10   6       40.70       48.93      5.39 o 
 -11  11   6       99.62      101.87     17.48 o 
 -10  11   6      182.83      173.70     20.15 o 
  -9  11   6      121.11      111.53      8.60 o 
  -8  11   6       46.14       63.92      8.93 o 
  -7  11   6        6.57        1.20      3.66 o 
  -6  11   6      252.95      234.06      9.66 o 
  -5  11   6      232.50      224.52     11.47 o 
  -4  11   6      642.92      637.83     14.90 o 
  -3  11   6       42.18       38.46      3.22 o 
  -2  11   6      535.54      531.86     13.17 o 
  -1  11   6      323.34      318.12      8.20 o 
   0  11   6      192.18      187.40      6.30 o 
   1  11   6       72.52       85.64      4.58 o 
   2  11   6      501.53      466.98     12.75 o 
   3  11   6       23.64       23.81      3.31 o 
   4  11   6        1.42        0.55      2.36 o 
   5  11   6        0.15        2.49      2.54 o 
   6  11   6       13.70        7.77      3.20 o 
 -10  12   6        1.88        6.21      5.94 o 
  -9  12   6       30.70       40.38      6.36 o 
  -8  12   6       41.24       24.59     10.64 o 
  -7  12   6        5.69        5.92      3.46 o 
  -6  12   6      209.18      209.69      9.38 o 
  -5  12   6      395.81      395.58     12.40 o 
  -4  12   6      675.29      640.91     13.77 o 
  -3  12   6       91.36       87.12      7.00 o 
  -2  12   6      209.14      197.15      7.00 o 
  -1  12   6        0.08        1.97      2.04 o 
   0  12   6      298.96      274.74     10.67 o 
   1  12   6        7.08        6.08      2.04 o 
   2  12   6      261.97      236.01      9.50 o 
   3  12   6       51.54       42.66      4.47 o 
   4  12   6       81.74       79.46      6.05 o 
   5  12   6      222.46      217.18      8.83 o 
   6  12   6        0.08       -1.71      3.04 o 
 -10  13   6        0.82       -1.09      4.17 o 
  -9  13   6       18.85        7.43     10.26 o 
  -8  13   6       35.51       30.60      7.53 o 
  -7  13   6      177.65      195.15     13.68 o 
  -6  13   6      103.11      107.81      8.36 o 
  -5  13   6        1.25        2.44      2.44 o 
  -4  13   6       32.78       27.19      4.16 o 
  -3  13   6      235.26      204.35      8.73 o 
  -2  13   6      876.62      846.11     16.49 o 
  -1  13   6      553.43      534.11     20.13 o 
   0  13   6      399.26      373.93     11.38 o 
   1  13   6       40.96       33.29      3.45 o 
   2  13   6        0.04        2.90      2.00 o 
   3  13   6        1.17        1.43      2.60 o 
   4  13   6       61.51       57.75      7.30 o 
   5  13   6        2.32        2.75      3.65 o 
   6  13   6        6.45       -0.77      3.24 o 
 -10  14   6        1.73        6.18      6.46 o 
  -9  14   6        0.77       -4.36      4.36 o 
  -8  14   6        7.64        9.84      5.89 o 
  -7  14   6       21.63       25.11      6.82 o 
  -6  14   6        0.48        2.09      3.76 o 
  -5  14   6        3.24        2.75      2.87 o 
  -4  14   6       50.37       52.66      5.20 o 
  -3  14   6        2.74        1.81      1.85 o 
  -2  14   6       40.72       33.61      3.48 o 
  -1  14   6      124.93      110.51      5.98 o 
   0  14   6       85.80       80.18      5.05 o 
   1  14   6        2.33        1.24      2.51 o 
   2  14   6       16.35       19.58      4.00 o 
   3  14   6       16.73       13.28      3.50 o 
   4  14   6        0.64       -0.12      3.12 o 
   5  14   6       26.86       27.24      9.56 o 
  -9  15   6        0.59        0.00      7.98 o 
  -8  15   6       11.83       -0.70      4.92 o 
  -7  15   6        0.60       -3.54      3.89 o 
  -6  15   6       46.47       45.65      9.12 o 
  -5  15   6        0.49       -2.31      2.40 o 
  -4  15   6      105.08      102.72      6.97 o 
  -3  15   6       12.59       14.85      3.11 o 
  -2  15   6      188.53      205.56      8.74 o 
  -1  15   6       81.41       67.35      5.20 o 
   0  15   6        3.49        0.60      2.47 o 
   1  15   6       42.98       52.47      5.31 o 
   2  15   6      194.50      182.40     17.48 o 
   3  15   6        2.84        6.11      3.85 o 
   4  15   6       26.84       31.13      5.52 o 
   5  15   6        2.22        1.81      3.79 o 
  -8  16   6       15.44        9.07     11.59 o 
  -7  16   6       46.20       53.42      9.27 o 
  -6  16   6       58.04       82.14      9.95 o 
  -5  16   6       98.23      117.27     10.76 o 
  -4  16   6       60.36       68.67      6.13 o 
  -3  16   6      510.75      513.53     13.07 o 
  -2  16   6      140.32      163.55      7.01 o 
  -1  16   6        0.73        0.64      2.13 o 
   0  16   6       38.00       37.06      4.00 o 
   1  16   6       52.76       52.19     11.02 o 
   2  16   6        8.17       -2.74      3.73 o 
   3  16   6       21.04       34.86      7.78 o 
   4  16   6       37.49       27.68     14.25 o 
  -8  17   6       45.03       48.76     13.30 o 
  -7  17   6        2.26       -1.90      5.11 o 
  -6  17   6        0.01       -3.02      4.43 o 
  -5  17   6        7.55        5.31      3.79 o 
  -4  17   6       18.20       10.12      4.28 o 
  -3  17   6      106.31      121.62      6.71 o 
  -2  17   6      112.08      122.57      7.58 o 
  -1  17   6      225.00      218.19      9.15 o 
   0  17   6       90.70       82.60     14.44 o 
   1  17   6       29.02       25.46      6.58 o 
   2  17   6       77.24       71.30      9.54 o 
   3  17   6       33.82       44.43      9.31 o 
  -7  18   6       50.71       50.34     10.20 o 
  -6  18   6        1.57       -0.72      9.88 o 
  -5  18   6       90.47      116.72     29.27 o 
  -4  18   6        0.26        0.80      3.68 o 
  -3  18   6       60.96       66.02      6.03 o 
  -2  18   6       23.58       41.10      4.83 o 
  -1  18   6       29.43       26.74      6.65 o 
   0  18   6        7.14       18.17     16.53 o 
   1  18   6       39.42       23.47      6.85 o 
   2  18   6        0.14       -3.76      3.76 o 
  -6  19   6       15.84       14.18      6.85 o 
  -5  19   6        0.21       -4.11      4.11 o 
  -4  19   6       80.28       58.61      7.22 o 
  -3  19   6       20.95       23.86      4.73 o 
  -2  19   6       76.70       66.52     12.54 o 
  -1  19   6       54.70       69.87      9.13 o 
   0  19   6       37.19       24.79      7.12 o 
   1  19   6        2.77        0.91      4.47 o 
  -4  20   6       29.39       21.67     10.64 o 
  -3  20   6       77.29       75.91     24.52 o 
  -2  20   6      112.36      114.03     16.34 o 
  -1  20   6        8.94       10.53      5.62 o 
 -12   1   7        2.05        1.99      8.36 o 
 -11   1   7        0.91       -4.92      4.92 o 
 -10   1   7        1.78        4.46      3.59 o 
  -9   1   7       80.29       73.34      5.20 o 
  -8   1   7      439.42      427.78     11.34 o 
  -7   1   7      149.68      134.38      4.83 o 
  -6   1   7      389.94      359.22      7.79 o 
  -5   1   7      607.57      690.99     11.25 o 
  -4   1   7      922.20      968.70     15.95 o 
  -3   1   7       45.47       41.79      3.57 o 
  -2   1   7        4.81        4.44      1.27 o 
  -1   1   7       96.17       90.38      3.74 o 
   0   1   7       52.27       47.70      2.94 o 
   1   1   7        1.86       -0.15      1.25 o 
   2   1   7      311.41      336.21      8.12 o 
   3   1   7      111.51      105.90      7.39 o 
   4   1   7        3.51        6.17      1.97 o 
   5   1   7        3.84       -0.46      1.78 o 
   6   1   7       47.56       43.31      4.17 o 
   7   1   7       16.56       15.06      4.66 o 
 -12   2   7        2.08       -4.18      9.50 o 
 -11   2   7       16.73       19.97      6.85 o 
 -10   2   7        7.35       10.92      3.96 o 
  -9   2   7      392.07      361.29     10.90 o 
  -8   2   7       92.66       89.14      5.14 o 
  -7   2   7        9.06        9.57      1.87 o 
  -6   2   7        0.02        1.43      1.30 o 
  -5   2   7        1.59        3.12      1.47 o 
  -4   2   7      233.77      277.38      6.74 o 
  -3   2   7       35.55       37.72      3.39 o 
  -2   2   7       23.94       21.44      3.01 o 
  -1   2   7       44.71       44.01      2.76 o 
   0   2   7      106.12      107.12      4.18 o 
   1   2   7       24.34       21.87      2.36 o 
   2   2   7        7.55        5.10      1.70 o 
   3   2   7      133.11      126.95      5.27 o 
   4   2   7        5.47        6.11      1.99 o 
   5   2   7      157.33      152.88      6.32 o 
   6   2   7        9.00        5.68      2.81 o 
   7   2   7        9.07        3.72      3.26 o 
 -12   3   7        3.37        7.98     10.26 o 
 -11   3   7       34.35       45.63      8.32 o 
 -10   3   7      162.94      171.88      9.57 o 
  -9   3   7      250.33      210.87     10.77 o 
  -8   3   7      135.42      126.93      6.08 o 
  -7   3   7       80.88       74.18      3.75 o 
  -6   3   7      111.30      124.39      4.38 o 
  -5   3   7      359.21      340.64      8.34 o 
  -4   3   7      704.67      693.39     12.35 o 
  -3   3   7      197.40      209.32      5.90 o 
  -2   3   7        2.33       -0.04      1.14 o 
  -1   3   7        3.56        2.95      1.34 o 
   0   3   7       71.63       69.36      3.47 o 
   1   3   7       18.46       26.93      4.16 o 
   2   3   7      130.21      129.47      5.14 o 
   3   3   7        4.30        2.97      1.77 o 
   4   3   7        0.94        1.88      1.78 o 
   5   3   7       73.40       86.33      4.99 o 
   6   3   7        0.43        0.12      2.50 o 
   7   3   7       10.65       10.72      5.16 o 
 -12   4   7        0.37       -8.36      8.36 o 
 -11   4   7       18.62       23.45      6.76 o 
 -10   4   7       77.25       72.02      8.73 o 
  -9   4   7       28.45       15.59      4.48 o 
  -8   4   7     1072.93     1025.95     21.53 o 
  -7   4   7      338.45      338.59      7.74 o 
  -6   4   7      599.11      581.06     10.52 o 
  -5   4   7        2.98        5.69      1.71 o 
  -4   4   7      134.99      136.22      4.59 o 
  -3   4   7      136.53      126.74      4.56 o 
  -2   4   7       61.20       50.69      3.15 o 
  -1   4   7       23.83       26.72      3.28 o 
   0   4   7      137.29      144.38      5.27 o 
   1   4   7      151.34      143.99      5.05 o 
   2   4   7      834.87      794.03     14.21 o 
   3   4   7      597.95      581.71     11.94 o 
   4   4   7       94.39       89.62      4.82 o 
   5   4   7        6.29        6.20      2.46 o 
   6   4   7       17.52       19.97      3.98 o 
   7   4   7       88.81       94.48      8.72 o 
 -12   5   7       84.24       88.18     16.72 o 
 -11   5   7        2.85       15.20      9.50 o 
 -10   5   7       12.65       16.69      5.84 o 
  -9   5   7      114.99      167.80     11.79 o 
  -8   5   7      215.28      199.81     14.58 o 
  -7   5   7        1.93        3.60      1.64 o 
  -6   5   7      839.72      813.97     15.24 o 
  -5   5   7      587.91      556.86     11.44 o 
  -4   5   7      523.23      491.88      9.84 o 
  -3   5   7       61.37       43.23      2.91 o 
  -2   5   7        5.52        6.19      1.54 o 
  -1   5   7        2.68        0.51      1.28 o 
   0   5   7      137.91      155.07      8.10 o 
   1   5   7     1063.43     1048.74     18.43 o 
   2   5   7     2144.39     2102.90     31.33 o 
   3   5   7       85.19       82.03      4.44 o 
   4   5   7        0.06       -1.64      1.64 o 
   5   5   7       50.36       52.86      4.62 o 
   6   5   7        0.62       -0.11      2.67 o 
   7   5   7        2.67        0.55      3.03 o 
 -12   6   7        3.77       -3.04      9.12 o 
 -11   6   7       21.16       13.68     10.26 o 
 -10   6   7      212.80      236.54     14.91 o 
  -9   6   7       10.38        3.41      4.01 o 
  -8   6   7      226.18      254.24     13.68 o 
  -7   6   7       59.82       44.56      4.19 o 
  -6   6   7       10.42        7.77      1.76 o 
  -5   6   7       83.41       85.47      4.76 o 
  -4   6   7      200.51      220.75      6.00 o 
  -3   6   7       12.56       18.57      2.88 o 
  -2   6   7      659.79      626.40     18.02 o 
  -1   6   7     1020.02      985.66     17.11 o 
   0   6   7      127.98      115.45      7.90 o 
   1   6   7      260.74      238.11      7.29 o 
   2   6   7       71.54       65.72      5.47 o 
   3   6   7       65.52       74.36      4.30 o 
   4   6   7      154.21      163.70      6.34 o 
   5   6   7       61.08       58.89      5.97 o 
   6   6   7        0.09       -1.51      2.35 o 
   7   6   7        8.75        6.84      4.12 o 
 -12   7   7        3.11        1.52     11.02 o 
 -11   7   7       18.53       28.13     11.40 o 
 -10   7   7       42.86       27.75     10.26 o 
  -9   7   7       12.77        8.17      4.84 o 
  -8   7   7      307.51      247.21     38.77 o 
  -7   7   7      162.20      169.47     10.13 o 
  -6   7   7       21.82       21.40      3.11 o 
  -5   7   7      256.83      240.43      5.93 o 
  -4   7   7      316.60      290.23      7.70 o 
  -3   7   7       53.84       47.24      3.13 o 
  -2   7   7      166.90      177.72      6.64 o 
  -1   7   7       51.25       54.06      5.12 o 
   0   7   7        4.20       54.73      8.36 o 
   1   7   7      545.21      564.03     12.26 o 
   2   7   7       80.27       77.28      4.60 o 
   3   7   7       37.44       40.76      3.60 o 
   4   7   7      190.81      174.58      7.61 o 
   5   7   7      104.87      109.99      6.42 o 
   6   7   7        1.50       -1.11      2.50 o 
   7   7   7       43.81       52.00      6.10 o 
 -12   8   7       15.63       -1.90      9.88 o 
 -11   8   7       92.05       81.72     15.20 o 
 -10   8   7      256.69      280.51     22.81 o 
  -9   8   7       66.43       72.96      8.93 o 
  -8   8   7       13.52       10.30      4.70 o 
  -7   8   7       79.75       85.41      6.99 o 
  -6   8   7      110.18      106.79      5.72 o 
  -5   8   7      634.50      599.56     14.19 o 
  -4   8   7      409.68      387.56      9.20 o 
  -3   8   7      109.53      103.55      6.55 o 
  -2   8   7      238.48      207.91      6.38 o 
  -1   8   7      345.22      338.45      8.62 o 
   0   8   7       29.22       27.23      2.86 o 
   1   8   7      360.02      333.72      8.97 o 
   2   8   7      118.84      119.13      6.03 o 
   3   8   7      237.69      243.57      7.67 o 
   4   8   7      131.82      138.67      6.73 o 
   5   8   7       69.87       58.53      5.08 o 
   6   8   7        0.35       -0.78      2.57 o 
 -11   9   7       20.91       31.55     12.54 o 
 -10   9   7        2.12        4.56      9.12 o 
  -9   9   7        1.93        0.76      6.08 o 
  -8   9   7        8.24        7.03      4.57 o 
  -7   9   7       24.66       24.94      4.69 o 
  -6   9   7      280.16      254.73      8.77 o 
  -5   9   7      780.49      733.04     18.38 o 
  -4   9   7     3088.04     2937.19     47.52 o 
  -3   9   7      679.66      675.40     12.94 o 
  -2   9   7        1.08        1.91      1.60 o 
  -1   9   7       69.82       74.39      4.16 o 
   0   9   7      173.34      164.21      6.61 o 
   1   9   7        0.54        1.06      1.78 o 
   2   9   7       49.86       44.25      3.82 o 
   3   9   7        5.41        4.25      2.55 o 
   4   9   7        0.75       -1.50      2.14 o 
   5   9   7      105.88      106.52      6.50 o 
   6   9   7       16.39       12.01      4.13 o 
 -11  10   7       10.00       19.38     11.40 o 
 -10  10   7      307.14      309.02     24.71 o 
  -9  10   7      190.72      206.39     19.38 o 
  -8  10   7      295.54      278.99     20.91 o 
  -7  10   7        2.72        3.94      3.20 o 
  -6  10   7       52.96       40.32      5.32 o 
  -5  10   7       85.76       85.65      5.34 o 
  -4  10   7       59.18       57.26      4.55 o 
  -3  10   7      138.06      147.90      5.74 o 
  -2  10   7     2115.33     2033.14     30.67 o 
  -1  10   7     1694.81     1548.56     24.93 o 
   0  10   7      259.92      260.96      7.87 o 
   1  10   7       41.16       33.04      3.32 o 
   2  10   7       81.71       76.13      4.70 o 
   3  10   7        0.03        0.45      2.51 o 
   4  10   7        3.14        3.93      2.44 o 
   5  10   7       44.28       46.97      4.93 o 
   6  10   7       13.31       11.59      3.59 o 
 -11  11   7       81.25       98.83     17.48 o 
 -10  11   7        6.73        7.98      9.50 o 
  -9  11   7        3.78       -6.08      6.08 o 
  -8  11   7       78.09       40.29     10.26 o 
  -7  11   7       10.12       12.10      4.23 o 
  -6  11   7       19.31       16.28      5.48 o 
  -5  11   7      741.63      703.48     43.25 o 
  -4  11   7      523.67      495.81     14.22 o 
  -3  11   7        1.01        3.55      1.90 o 
  -2  11   7       23.25       32.17      3.88 o 
  -1  11   7      261.67      250.48      7.56 o 
   0  11   7       12.12       12.11      3.62 o 
   1  11   7       69.74       60.39      4.32 o 
   2  11   7       25.46       22.19      3.51 o 
   3  11   7       54.88       55.26      5.18 o 
   4  11   7      121.58      123.30      6.76 o 
   5  11   7      115.17      112.95      6.78 o 
   6  11   7      159.74      147.78     12.37 o 
 -10  12   7        1.97       -6.08      7.60 o 
  -9  12   7      201.89      218.18     20.91 o 
  -8  12   7       65.21       72.22     12.54 o 
  -7  12   7      472.12      463.92     20.14 o 
  -6  12   7      207.36      210.66     10.86 o 
  -5  12   7       14.17       19.34      4.25 o 
  -4  12   7       39.80       32.95      3.90 o 
  -3  12   7      100.91       94.83      5.01 o 
  -2  12   7      377.31      390.36     11.51 o 
  -1  12   7      193.06      185.12      7.93 o 
   0  12   7        3.91        5.19      2.18 o 
   1  12   7      104.26       94.60      5.92 o 
   2  12   7       96.60       95.50     10.01 o 
   3  12   7       36.91       45.69      5.01 o 
   4  12   7       40.94       36.87      4.83 o 
   5  12   7       27.57       27.66      4.30 o 
 -10  13   7       86.81       62.72     14.44 o 
  -9  13   7       45.38       55.11     12.92 o 
  -8  13   7      317.50      326.12     24.33 o 
  -7  13   7      362.00      282.79     21.67 o 
  -6  13   7      240.37      235.25     14.21 o 
  -5  13   7      229.99      213.37     11.03 o 
  -4  13   7     1243.18     1218.24     29.34 o 
  -3  13   7      618.44      618.79     15.65 o 
  -2  13   7        1.15       -0.38      1.90 o 
  -1  13   7        0.54        2.08      2.43 o 
   0  13   7        2.77        3.64      2.52 o 
   1  13   7        0.01        2.10      2.38 o 
   2  13   7        3.40        2.41      2.57 o 
   3  13   7       33.50       49.15      5.15 o 
   4  13   7       30.76       30.17      8.89 o 
   5  13   7        0.80        0.62      3.18 o 
  -9  14   7      176.82      243.26     23.57 o 
  -8  14   7       31.96       29.65     10.26 o 
  -7  14   7       37.13       47.51     11.40 o 
  -6  14   7       40.42       42.91      7.63 o 
  -5  14   7        0.21        1.22      4.95 o 
  -4  14   7       52.49       51.65      6.09 o 
  -3  14   7      130.40      139.20      7.18 o 
  -2  14   7      127.61      137.28      8.39 o 
  -1  14   7      199.97      192.31     15.58 o 
   0  14   7      224.97      224.14     10.96 o 
   1  14   7       92.12      118.69      8.48 o 
   2  14   7      321.92      314.91     20.47 o 
   3  14   7       72.25       71.66      6.18 o 
   4  14   7      173.03      207.76     15.91 o 
  -9  15   7       40.61       38.39     12.54 o 
  -8  15   7      165.29      231.10     21.67 o 
  -7  15   7       78.06      106.43     15.20 o 
  -6  15   7       69.94       74.67     13.30 o 
  -5  15   7      162.25      165.65     14.06 o 
  -4  15   7      167.71      170.64     16.49 o 
  -3  15   7      332.90      329.69     13.33 o 
  -2  15   7      373.90      376.07     10.76 o 
  -1  15   7        4.09        1.27      2.24 o 
   0  15   7        0.75       -0.38      2.52 o 
   1  15   7       50.42       46.56      6.49 o 
   2  15   7        5.36       10.57      4.29 o 
   3  15   7       14.73       15.20      9.69 o 
   4  15   7        0.20        5.82      3.91 o 
  -8  16   7       84.20       62.04     10.01 o 
  -7  16   7      125.50      115.11     11.90 o 
  -6  16   7       44.69       53.21     11.78 o 
  -5  16   7        5.21        3.12      4.00 o 
  -4  16   7       15.96       14.70     12.54 o 
  -3  16   7      377.42      366.02     18.90 o 
  -2  16   7      141.00      145.16      8.84 o 
  -1  16   7      306.02      313.78     10.06 o 
   0  16   7      172.08      154.65      9.66 o 
   1  16   7      104.34      101.97      8.33 o 
   2  16   7      146.60      157.03     24.71 o 
   3  16   7      151.56      149.35     13.70 o 
  -7  17   7      100.68       99.94     12.54 o 
  -6  17   7      456.20      469.42     30.03 o 
  -5  17   7      676.40      720.35     27.26 o 
  -4  17   7      332.24      330.89     17.03 o 
  -3  17   7      165.76      189.23     10.42 o 
  -2  17   7        3.64        1.66      3.40 o 
  -1  17   7        1.64        4.77      3.10 o 
   0  17   7        1.25       -0.09      3.38 o 
   1  17   7        0.00        2.22      4.47 o 
   2  17   7       73.53       69.66     10.05 o 
  -6  18   7        2.53        1.54      5.89 o 
  -5  18   7      175.83      211.87     13.82 o 
  -4  18   7       30.14       27.15      5.43 o 
  -3  18   7       37.46       39.58      6.12 o 
  -2  18   7      128.80      132.95      8.98 o 
  -1  18   7      209.27      217.40     14.11 o 
   0  18   7      110.60      114.59     12.54 o 
   1  18   7       34.29       49.40     14.63 o 
  -4  19   7       52.25       54.28      6.94 o 
  -3  19   7      216.05      248.29     12.46 o 
  -2  19   7      100.40      116.31     15.58 o 
  -1  19   7        0.06        0.13      4.55 o 
 -12   0   8        1.63       -7.60      8.74 o 
 -11   0   8        0.52       -4.56      7.60 o 
 -10   0   8       86.33       71.17      9.31 o 
  -9   0   8        0.66       -2.96      2.96 o 
  -8   0   8      129.74      123.50      7.14 o 
  -7   0   8      159.02      184.65      8.17 o 
  -6   0   8     1960.77     1880.00     36.99 o 
  -5   0   8      391.51      417.01     11.52 o 
  -4   0   8      326.53      339.28     12.87 o 
  -3   0   8      402.90      398.65     11.64 o 
  -2   0   8     1595.19     1569.34     31.51 o 
  -1   0   8      190.36      165.69     10.31 o 
   0   0   8      390.84      403.64     12.73 o 
   1   0   8      237.12      256.05     10.22 o 
   2   0   8       70.50       55.91      5.45 o 
   3   0   8      172.03      148.90      8.67 o 
   4   0   8        2.32        1.01      2.84 o 
   5   0   8      455.54      463.77     40.51 o 
   6   0   8      411.92      434.95     21.26 o 
   7   0   8      143.48      126.17     12.77 o 
 -12   1   8      127.96      125.43     17.48 o 
 -11   1   8      132.58      127.39     11.13 o 
 -10   1   8       36.71       38.07      5.26 o 
  -9   1   8      653.88      620.85     15.14 o 
  -8   1   8      659.00      615.25     12.72 o 
  -7   1   8      236.19      221.49      6.36 o 
  -6   1   8       50.28       58.28      3.56 o 
  -5   1   8      241.13      234.45      7.93 o 
  -4   1   8      175.02      159.60      4.74 o 
  -3   1   8       58.02       68.46      3.37 o 
  -2   1   8      105.92       91.15      4.59 o 
  -1   1   8     1599.96     1564.16     22.50 o 
   0   1   8      999.67      978.65     16.11 o 
   1   1   8      420.84      402.15      9.27 o 
   2   1   8        0.23       -0.48      1.44 o 
   3   1   8      387.38      419.23     10.23 o 
   4   1   8       99.02      116.48      5.71 o 
   5   1   8        2.00        1.06      2.09 o 
   6   1   8        5.58        7.36      3.56 o 
   7   1   8        3.30        3.24      4.97 o 
 -12   2   8       88.64      129.61     17.86 o 
 -11   2   8       41.15       34.37      6.04 o 
 -10   2   8      100.39       94.91      7.29 o 
  -9   2   8       11.04       10.66      3.34 o 
  -8   2   8        1.20        0.85      1.69 o 
  -7   2   8        1.50        3.95      1.67 o 
  -6   2   8        3.89        1.34      1.45 o 
  -5   2   8     3696.70     3739.95     57.67 o 
  -4   2   8      581.51      570.99     13.16 o 
  -3   2   8     1852.09     1778.82     26.99 o 
  -2   2   8     1200.63     1209.52     18.17 o 
  -1   2   8      156.21      148.44      5.89 o 
   0   2   8      354.43      370.55      8.57 o 
   1   2   8      148.81      168.46      6.42 o 
   2   2   8       43.55       39.80      3.33 o 
   3   2   8      856.43      857.67     20.31 o 
   4   2   8      164.55      154.98      7.85 o 
   5   2   8        0.19       -0.91      2.17 o 
   6   2   8        0.43        4.08      3.15 o 
 -12   3   8       51.36       39.15     12.16 o 
 -11   3   8      270.61      264.00     15.72 o 
 -10   3   8        8.96        4.43      4.43 o 
  -9   3   8      123.96      121.72      6.40 o 
  -8   3   8      100.14      124.72      5.14 o 
  -7   3   8     1622.90     1612.16     23.27 o 
  -6   3   8      102.98       84.77      4.28 o 
  -5   3   8        0.17        0.23      1.81 o 
  -4   3   8      108.32      127.31      4.88 o 
  -3   3   8      128.73      148.45      5.34 o 
  -2   3   8        7.68        3.82      1.67 o 
  -1   3   8     1062.65     1010.49     16.26 o 
   0   3   8      770.35      739.03     13.36 o 
   1   3   8      139.59      125.07      5.19 o 
   2   3   8      348.33      370.77      9.19 o 
   3   3   8      149.87      166.57      6.48 o 
   4   3   8      187.25      195.89      7.22 o 
   5   3   8       89.79      105.23      7.37 o 
   6   3   8        2.76       -0.57      2.90 o 
 -12   4   8       12.73       10.26     10.26 o 
 -11   4   8       10.53        3.42      8.74 o 
 -10   4   8       52.57       64.94     17.29 o 
  -9   4   8       84.87       82.30      8.46 o 
  -8   4   8      387.43      348.90      8.44 o 
  -7   4   8     1507.32     1501.03     21.94 o 
  -6   4   8      934.55      890.41     14.75 o 
  -5   4   8        0.71       -0.19      1.39 o 
  -4   4   8      806.79      818.30     14.73 o 
  -3   4   8      967.57      953.48     18.52 o 
  -2   4   8      760.92      720.23     13.92 o 
  -1   4   8       17.86       21.68      2.63 o 
   0   4   8      324.41      325.29      9.66 o 
   1   4   8        6.09        6.25      1.97 o 
   2   4   8       70.40       71.12      4.30 o 
   3   4   8        0.01        3.64      1.96 o 
   4   4   8       34.04       36.04      3.66 o 
   5   4   8       17.60       14.27      3.73 o 
   6   4   8       92.80       88.05      7.48 o 
 -12   5   8      181.96      180.93     20.53 o 
 -11   5   8       53.59       48.65     12.16 o 
 -10   5   8       38.97       47.37     14.06 o 
  -9   5   8      327.35      310.16     15.68 o 
  -8   5   8      541.17      478.30     13.28 o 
  -7   5   8      109.54      102.78      4.42 o 
  -6   5   8       47.26       36.68      2.86 o 
  -5   5   8       30.38       20.74      3.97 o 
  -4   5   8       37.89       49.34      7.94 o 
  -3   5   8      167.64      166.08      6.33 o 
  -2   5   8      220.64      219.28      6.74 o 
  -1   5   8      440.30      425.76     10.11 o 
   0   5   8      984.54      984.00     17.96 o 
   1   5   8      825.66      837.73     15.05 o 
   2   5   8     1069.80     1073.20     30.26 o 
   3   5   8      242.48      248.79      7.82 o 
   4   5   8      103.04      119.99      6.43 o 
   5   5   8        1.97        0.37      2.49 o 
   6   5   8       24.58       25.33      4.75 o 
 -12   6   8        2.62        5.32     10.64 o 
 -11   6   8        3.05       11.78      9.50 o 
 -10   6   8        5.92        7.22      7.98 o 
  -9   6   8        0.77        8.73      4.70 o 
  -8   6   8        0.35        2.12      2.89 o 
  -7   6   8       57.17       51.55      4.54 o 
  -6   6   8      138.57      135.87      5.52 o 
  -5   6   8      625.95      598.52     12.53 o 
  -4   6   8     1064.85     1060.52     20.82 o 
  -3   6   8      352.41      326.40      8.38 o 
  -2   6   8      815.80      812.34     15.31 o 
  -1   6   8      148.33      157.92      5.94 o 
   0   6   8      122.55      114.21      5.36 o 
   1   6   8      352.92      342.13      8.73 o 
   2   6   8      127.39      112.44      6.54 o 
   3   6   8       57.54       45.22      3.93 o 
   4   6   8       42.53       50.84      6.14 o 
   5   6   8       88.47       95.67      6.33 o 
   6   6   8      106.03       95.45      7.74 o 
 -12   7   8       91.70      120.49     19.00 o 
 -11   7   8       19.27       32.69     11.78 o 
 -10   7   8        0.29       -2.28      6.08 o 
  -9   7   8      248.64      272.59     15.26 o 
  -8   7   8      289.68      346.98     13.79 o 
  -7   7   8     1613.15     1542.60     28.92 o 
  -6   7   8      539.55      505.09     14.70 o 
  -5   7   8      633.62      588.12     12.46 o 
  -4   7   8       88.72       98.88      5.39 o 
  -3   7   8      195.30      188.43      6.19 o 
  -2   7   8      345.57      365.62     12.31 o 
  -1   7   8      100.39       81.85      4.80 o 
   0   7   8      343.77      336.28      9.20 o 
   1   7   8      221.54      227.26      7.71 o 
   2   7   8      142.38      140.43      5.96 o 
   3   7   8       70.00       77.55      5.22 o 
   4   7   8       15.22       19.20      3.98 o 
   5   7   8      204.43      200.83      8.82 o 
   6   7   8       62.90       59.80      8.17 o 
 -11   8   8        9.51        4.18      8.74 o 
 -10   8   8        0.12        1.14      7.60 o 
  -9   8   8       30.12       29.27      9.12 o 
  -8   8   8      318.41      278.75     12.55 o 
  -7   8   8      556.41      480.34     16.20 o 
  -6   8   8      182.93      203.84      9.51 o 
  -5   8   8      268.72      237.82      8.60 o 
  -4   8   8      261.20      257.51      8.59 o 
  -3   8   8        4.99        3.78      1.85 o 
  -2   8   8       17.57       17.13      2.50 o 
  -1   8   8       51.46       58.05      4.07 o 
   0   8   8      143.86      148.17      6.17 o 
   1   8   8       68.76       55.15      4.26 o 
   2   8   8        6.78        6.49      2.23 o 
   3   8   8        0.16        0.77      2.32 o 
   4   8   8       11.37       11.34      3.75 o 
   5   8   8        0.12       -1.22      2.64 o 
   6   8   8        8.21        8.19      3.47 o 
 -11   9   8      228.40      244.78     23.95 o 
 -10   9   8      162.48      212.09     20.53 o 
  -9   9   8      161.10      187.01     18.62 o 
  -8   9   8       70.82       74.22      8.55 o 
  -7   9   8       70.51       64.24      8.51 o 
  -6   9   8        4.30        1.12      2.68 o 
  -5   9   8      144.90      133.58      6.70 o 
  -4   9   8      421.55      427.39     12.21 o 
  -3   9   8      384.08      348.81      8.93 o 
  -2   9   8      199.39      186.83      6.60 o 
  -1   9   8      127.19      126.05      5.66 o 
   0   9   8      250.42      247.37      9.93 o 
   1   9   8       12.66       17.06      2.81 o 
   2   9   8      311.97      298.39     10.17 o 
   3   9   8       28.17       22.45      4.61 o 
   4   9   8      252.64      247.78      9.48 o 
   5   9   8       95.01       98.64      6.75 o 
 -11  10   8       25.87       43.33     14.06 o 
 -10  10   8        8.80        6.08      8.36 o 
  -9  10   8        5.99       -1.90      6.08 o 
  -8  10   8      183.62      184.57     16.34 o 
  -7  10   8       57.71       72.45      7.09 o 
  -6  10   8      329.07      338.67     14.87 o 
  -5  10   8      251.82      249.39     13.83 o 
  -4  10   8     1666.46     1597.50     40.54 o 
  -3  10   8      263.58      272.90     15.32 o 
  -2  10   8      224.86      216.03      7.15 o 
  -1  10   8       37.68       42.18      3.76 o 
   0  10   8       59.80       58.81      6.77 o 
   1  10   8        3.88        1.14      2.08 o 
   2  10   8        2.87        4.17      2.92 o 
   3  10   8        0.03        1.43      2.96 o 
   4  10   8       49.53       46.99      6.56 o 
   5  10   8        2.56        7.31      3.39 o 
 -10  11   8       23.06       20.53      9.88 o 
  -9  11   8       13.77        9.12      7.98 o 
  -8  11   8        0.02       -4.18      4.18 o 
  -7  11   8       74.92       59.57      8.05 o 
  -6  11   8       46.32       49.69      8.53 o 
  -5  11   8       45.91       42.45      4.39 o 
  -4  11   8       10.19       11.97      4.99 o 
  -3  11   8      140.78      141.69     14.31 o 
  -2  11   8      432.32      410.92     12.22 o 
  -1  11   8      159.32      150.83      9.77 o 
   0  11   8      476.76      450.01     11.52 o 
   1  11   8        0.85        0.89      2.10 o 
   2  11   8       27.18       30.37      4.95 o 
   3  11   8        3.45        3.94      3.16 o 
   4  11   8        2.05        4.61      2.99 o 
   5  11   8       58.09       69.65      6.17 o 
 -10  12   8        1.50        1.52      7.60 o 
  -9  12   8       12.38       11.40      8.74 o 
  -8  12   8        6.66        8.36      6.84 o 
  -7  12   8       38.03       56.93     12.16 o 
  -6  12   8       69.27       74.68      8.59 o 
  -5  12   8       17.81       13.19      4.24 o 
  -4  12   8      141.36      136.77      7.27 o 
  -3  12   8       78.64       61.64     11.80 o 
  -2  12   8      153.80      149.74      7.48 o 
  -1  12   8      331.04      315.96     10.99 o 
   0  12   8      466.72      425.52     13.23 o 
   1  12   8        3.79        0.93      3.27 o 
   2  12   8       36.60       39.88      5.52 o 
   3  12   8        7.64        5.53      4.50 o 
   4  12   8        3.58        2.78      2.94 o 
  -9  13   8       56.11       53.21     12.92 o 
  -8  13   8       26.36        7.98      7.60 o 
  -7  13   8        5.50        9.42      4.82 o 
  -6  13   8       11.53       12.98      6.27 o 
  -5  13   8        3.53        0.03      3.19 o 
  -4  13   8        0.16       -1.74      2.86 o 
  -3  13   8        0.18       -2.07      3.07 o 
  -2  13   8      132.55      139.06      9.60 o 
  -1  13   8        6.83        5.30      2.88 o 
   0  13   8       41.37       47.46     11.02 o 
   1  13   8        7.33        2.81      4.00 o 
   2  13   8       81.51       73.41      6.15 o 
   3  13   8        9.57        3.84      3.41 o 
   4  13   8        0.12        4.54      3.01 o 
  -9  14   8        1.01        6.84      8.36 o 
  -8  14   8       55.34       32.69     10.26 o 
  -7  14   8       57.60       79.25     15.77 o 
  -6  14   8        0.95        1.71      4.03 o 
  -5  14   8       26.89       15.11      5.24 o 
  -4  14   8        8.28        6.15      6.08 o 
  -3  14   8       18.02       23.23      4.66 o 
  -2  14   8       56.25       58.43      4.77 o 
  -1  14   8        2.45        4.88      3.02 o 
   0  14   8        2.51       -1.66      3.89 o 
   1  14   8       30.08       25.76      6.43 o 
   2  14   8        2.78        0.32      3.64 o 
   3  14   8       31.93       32.00      5.18 o 
  -8  15   8       10.53        4.94      7.98 o 
  -7  15   8       47.90       53.21     11.78 o 
  -6  15   8       80.48       98.43     14.44 o 
  -5  15   8       63.55       74.70     13.87 o 
  -4  15   8       30.31       26.81      6.16 o 
  -3  15   8        1.37        2.58      3.93 o 
  -2  15   8        9.52       10.05      3.55 o 
  -1  15   8       66.62       60.55     11.21 o 
   0  15   8      105.38       85.37     18.43 o 
   1  15   8       13.97       14.38      4.88 o 
   2  15   8        7.20        6.45      4.60 o 
  -7  16   8        5.26        4.56      7.60 o 
  -6  16   8       21.27       14.33      5.77 o 
  -5  16   8        6.57        7.96      5.30 o 
  -4  16   8       35.29       41.55      7.67 o 
  -3  16   8        7.27        8.57      4.47 o 
  -2  16   8        2.93        5.97      4.43 o 
  -1  16   8       46.33       60.99      6.67 o 
   0  16   8       23.86       19.25      5.08 o 
   1  16   8       24.82       28.48      5.74 o 
   2  16   8       27.04       37.44      8.31 o 
  -6  17   8        6.06        6.84      5.64 o 
  -5  17   8        2.71       -1.29      4.47 o 
  -4  17   8        4.63        6.10      8.93 o 
  -3  17   8       35.05       50.04      7.74 o 
  -2  17   8       26.03       26.52     14.44 o 
  -1  17   8      126.96      153.17     10.31 o 
   0  17   8       66.44       79.54      8.62 o 
   1  17   8       25.32       40.26      8.28 o 
  -5  18   8        2.02       -3.39      4.70 o 
  -4  18   8       83.88       88.06      8.27 o 
  -3  18   8        1.29       -2.38      3.46 o 
  -2  18   8       86.71       78.51      7.80 o 
  -1  18   8       80.67       83.44     10.48 o 
 -12   1   9       22.00       25.47     11.78 o 
 -11   1   9       21.21       22.26      6.58 o 
 -10   1   9       82.08       92.32      7.24 o 
  -9   1   9      115.45      119.86      6.89 o 
  -8   1   9       96.38       92.14      4.59 o 
  -7   1   9      242.42      234.15      6.86 o 
  -6   1   9      663.54      713.24     13.14 o 
  -5   1   9       14.09        8.80      2.15 o 
  -4   1   9     1074.93     1132.31     17.55 o 
  -3   1   9      417.76      424.61      9.07 o 
  -2   1   9      198.79      205.67      6.15 o 
  -1   1   9       71.09       68.07      4.59 o 
   0   1   9       59.48       58.76      3.82 o 
   1   1   9       41.52       40.12      3.51 o 
   2   1   9      140.46      135.10      5.98 o 
   3   1   9        5.44        1.82      1.99 o 
   4   1   9        8.97        2.81      2.84 o 
   5   1   9        2.64        3.61      3.18 o 
   6   1   9        1.65        4.41      3.61 o 
 -12   2   9        5.07        0.38      9.12 o 
 -11   2   9       12.61       14.06      8.36 o 
 -10   2   9        9.04       12.90      4.09 o 
  -9   2   9       61.04       63.00      6.87 o 
  -8   2   9      283.61      273.35      7.63 o 
  -7   2   9      537.39      515.30     14.85 o 
  -6   2   9      458.27      447.03      9.81 o 
  -5   2   9      250.26      255.80     11.85 o 
  -4   2   9       39.18       43.19      2.99 o 
  -3   2   9       15.15       14.38      2.17 o 
  -2   2   9        3.56        2.85      1.62 o 
  -1   2   9        1.01        1.44      1.52 o 
   0   2   9        9.36        7.21      2.05 o 
   1   2   9        0.14        0.39      1.62 o 
   2   2   9        0.00       -1.66      1.66 o 
   3   2   9       19.93        8.48      2.51 o 
   4   2   9       10.68       11.49      3.12 o 
   5   2   9        2.05       -2.17      2.61 o 
   6   2   9        0.12        1.14      4.57 o 
 -12   3   9        2.71        3.42      9.12 o 
 -11   3   9       49.72       47.13     11.40 o 
 -10   3   9       25.16       38.89      6.99 o 
  -9   3   9       74.65       76.34      4.90 o 
  -8   3   9      215.28      225.19      6.86 o 
  -7   3   9       14.10       10.83      2.20 o 
  -6   3   9       22.02       26.02      2.75 o 
  -5   3   9      151.83      143.06      8.22 o 
  -4   3   9        0.59        0.48      2.00 o 
  -3   3   9       63.41       54.95      3.78 o 
  -2   3   9        1.88        4.13      1.75 o 
  -1   3   9        0.17       -0.46      1.40 o 
   0   3   9       22.02       31.66      3.06 o 
   1   3   9        0.11        1.22      1.76 o 
   2   3   9       81.85       72.81      4.61 o 
   3   3   9        0.63        9.47      2.72 o 
   4   3   9        4.82       -1.73      2.33 o 
   5   3   9       39.34       42.00      5.67 o 
 -12   4   9        4.89       -5.70      8.74 o 
 -11   4   9       48.84       44.09     11.78 o 
 -10   4   9       98.11      120.87     14.44 o 
  -9   4   9      121.72       99.45      7.75 o 
  -8   4   9        8.25        8.71      2.28 o 
  -7   4   9       11.79        9.06      2.15 o 
  -6   4   9       22.24       16.66      2.45 o 
  -5   4   9       41.32       32.39      3.74 o 
  -4   4   9      240.66      255.37      8.81 o 
  -3   4   9       31.50       29.10      3.00 o 
  -2   4   9       11.85        9.28      2.21 o 
  -1   4   9        1.98        1.53      1.60 o 
   0   4   9      277.13      261.86      7.59 o 
   1   4   9      602.92      566.64     17.76 o 
   2   4   9      314.43      312.13      8.89 o 
   3   4   9       17.63       15.25      3.20 o 
   4   4   9       78.94       69.43      6.38 o 
   5   4   9       15.46       13.17      4.21 o 
 -12   5   9       34.98       33.45     12.92 o 
 -11   5   9      168.31      170.28     18.24 o 
 -10   5   9       30.74        9.12      6.84 o 
  -9   5   9        8.40        3.51      3.23 o 
  -8   5   9       81.85       83.70      5.86 o 
  -7   5   9       25.16       22.02      2.70 o 
  -6   5   9      498.82      496.55     10.43 o 
  -5   5   9       18.38       18.12      3.46 o 
  -4   5   9      148.98      140.84      9.55 o 
  -3   5   9        0.14        0.59      1.60 o 
  -2   5   9      228.02      230.11      7.46 o 
  -1   5   9       12.02       12.45      2.54 o 
   0   5   9       13.91       15.10      2.48 o 
   1   5   9        3.54        1.75      1.95 o 
   2   5   9       65.12       74.04      4.76 o 
   3   5   9       20.01       15.30      3.20 o 
   4   5   9       67.07       55.64      6.01 o 
   5   5   9      170.59      196.34     13.44 o 
 -11   6   9       10.59       -3.42      7.60 o 
 -10   6   9      138.55      162.68     17.48 o 
  -9   6   9        4.34       -3.46      3.46 o 
  -8   6   9      329.39      290.87     12.65 o 
  -7   6   9      379.12      381.03     19.15 o 
  -6   6   9      885.35      878.85     15.17 o 
  -5   6   9       41.57       36.66      3.50 o 
  -4   6   9      493.45      489.26     12.87 o 
  -3   6   9       47.10       50.22      3.73 o 
  -2   6   9       81.61       91.18      4.91 o 
  -1   6   9        9.76        8.78      2.33 o 
   0   6   9        1.18       24.30      4.05 o 
   1   6   9       87.31       87.59      4.91 o 
   2   6   9      232.42      223.86      8.46 o 
   3   6   9      257.39      243.43      9.48 o 
   4   6   9      209.63      199.37     12.62 o 
   5   6   9       54.18       51.64      5.59 o 
 -11   7   9        1.20        1.14      8.36 o 
 -10   7   9      157.50      166.48     17.48 o 
  -9   7   9       42.76       36.80      7.36 o 
  -8   7   9      126.28      130.77      8.99 o 
  -7   7   9       16.43       14.68      3.15 o 
  -6   7   9        1.49       -1.69      2.03 o 
  -5   7   9      414.29      400.99     11.90 o 
  -4   7   9      592.37      569.68     14.30 o 
  -3   7   9       46.60       44.82      3.66 o 
  -2   7   9       49.04       43.88      3.86 o 
  -1   7   9      204.07      195.11      7.15 o 
   0   7   9      232.26      232.35      7.92 o 
   1   7   9       14.64       13.93      2.73 o 
   2   7   9      130.91      123.11      6.52 o 
   3   7   9      109.81      110.17      7.54 o 
   4   7   9        0.16       -0.36      2.87 o 
   5   7   9      187.06      210.82     14.23 o 
 -11   8   9      239.51      263.79     23.57 o 
 -10   8   9      123.67      120.49     15.58 o 
  -9   8   9       42.47       21.82     10.64 o 
  -8   8   9       16.43       19.58      5.38 o 
  -7   8   9       17.94       16.96      4.23 o 
  -6   8   9       28.39       27.61      3.97 o 
  -5   8   9       30.59       28.55      4.06 o 
  -4   8   9       14.91       20.03      4.42 o 
  -3   8   9      166.24      164.09      7.27 o 
  -2   8   9        4.41        2.15      1.97 o 
  -1   8   9      368.29      374.23     10.22 o 
   0   8   9      111.12      118.42      7.73 o 
   1   8   9        9.29        6.47      2.56 o 
   2   8   9        2.43        5.54      2.75 o 
   3   8   9       11.06       10.23      3.53 o 
   4   8   9        7.57        2.31      3.15 o 
   5   8   9        0.92        1.75      3.11 o 
 -11   9   9        7.52       19.38     11.02 o 
 -10   9   9        2.89        9.88      8.36 o 
  -9   9   9       44.41       41.43     10.64 o 
  -8   9   9       18.58       29.14      6.45 o 
  -7   9   9        1.82       -0.66      3.08 o 
  -6   9   9       32.50       39.47      4.59 o 
  -5   9   9      254.82      240.04      9.28 o 
  -4   9   9     1086.00     1045.71     26.11 o 
  -3   9   9      276.23      266.97     11.44 o 
  -2   9   9       17.38       21.13      3.04 o 
  -1   9   9      352.98      354.45     10.02 o 
   0   9   9      747.31      754.29     16.18 o 
   1   9   9       86.27      103.65      6.57 o 
   2   9   9        1.64        2.07      2.93 o 
   3   9   9        0.77        5.79      3.23 o 
   4   9   9       71.81       80.91      6.41 o 
 -10  10   9        7.34       -3.80      6.84 o 
  -9  10   9        1.01       -2.28      5.70 o 
  -8  10   9        6.30        7.60      4.57 o 
  -7  10   9       55.28       58.64      8.55 o 
  -6  10   9      278.37      276.73     14.72 o 
  -5  10   9       74.55       65.90      5.50 o 
  -4  10   9      151.81      168.10      8.07 o 
  -3  10   9       53.19       43.82      5.67 o 
  -2  10   9       25.25       21.47      3.68 o 
  -1  10   9        8.82        6.53      2.49 o 
   0  10   9        0.02        0.99      2.64 o 
   1  10   9       83.37       89.16      6.24 o 
   2  10   9      196.00      198.36      9.50 o 
   3  10   9       72.40       65.27      6.30 o 
   4  10   9       51.70       56.42      5.63 o 
 -10  11   9       10.19       -1.90      7.22 o 
  -9  11   9        2.26        2.28      6.46 o 
  -8  11   9        0.00       -3.99      3.99 o 
  -7  11   9        4.03        2.28      5.32 o 
  -6  11   9        9.43        4.52      5.89 o 
  -5  11   9      132.05      110.30      8.41 o 
  -4  11   9      239.05      236.78      9.54 o 
  -3  11   9      458.48      453.46     15.76 o 
  -2  11   9      291.92      322.08     11.13 o 
  -1  11   9      669.42      689.79     22.55 o 
   0  11   9      134.53      130.37      7.17 o 
   1  11   9       51.68       54.34     10.75 o 
   2  11   9        3.39        6.75      3.40 o 
   3  11   9       26.60       29.89      4.98 o 
  -9  12   9      153.62      137.98     17.48 o 
  -8  12   9       81.49       91.56     10.47 o 
  -7  12   9      114.40      117.97     10.86 o 
  -6  12   9       79.04       86.90      9.47 o 
  -5  12   9       80.25       67.51      8.44 o 
  -4  12   9       36.29       37.57      4.64 o 
  -3  12   9       21.99       31.79      5.31 o 
  -2  12   9        1.61       -0.08      3.08 o 
  -1  12   9      127.69      120.86      8.87 o 
   0  12   9       51.66       46.91      7.29 o 
   1  12   9       93.17      102.19      8.05 o 
   2  12   9      228.23      229.66     19.55 o 
   3  12   9       33.60       38.26      4.99 o 
  -9  13   9        2.99        4.56      7.60 o 
  -8  13   9        0.03        1.38      4.28 o 
  -7  13   9        1.87        5.95     11.40 o 
  -6  13   9        1.16        0.69      4.11 o 
  -5  13   9       17.20       27.51      6.31 o 
  -4  13   9      254.82      242.15     14.50 o 
  -3  13   9      350.34      346.96     13.58 o 
  -2  13   9        3.44       -3.02      3.02 o 
  -1  13   9       31.16       40.41      6.05 o 
   0  13   9      218.94      252.37     15.26 o 
   1  13   9        2.12        9.29      5.57 o 
   2  13   9       34.34       26.22      4.80 o 
  -8  14   9       19.42       17.86      9.50 o 
  -7  14   9      537.32      584.67     24.96 o 
  -6  14   9      223.14      226.92     22.05 o 
  -5  14   9       14.59       11.29      4.92 o 
  -4  14   9       25.91       19.95      5.62 o 
  -3  14   9       23.70       24.69      4.99 o 
  -2  14   9       22.96       19.00      8.74 o 
  -1  14   9       48.36       35.08      7.36 o 
   0  14   9      267.66      272.67     23.57 o 
   1  14   9      155.27      152.20     13.02 o 
   2  14   9       64.35       64.75     11.97 o 
  -8  15   9      218.28      258.85     23.57 o 
  -7  15   9       22.45       18.55      6.70 o 
  -6  15   9       21.10       22.66     11.40 o 
  -5  15   9      249.42      261.13     22.43 o 
  -4  15   9      320.38      303.63     24.52 o 
  -3  15   9      604.76      589.45     24.52 o 
  -2  15   9       64.09       73.28     11.40 o 
  -1  15   9       34.80       46.02      8.28 o 
   0  15   9        7.28        1.47      4.70 o 
   1  15   9      299.84      280.65     28.89 o 
  -6  16   9       58.10       55.67      8.98 o 
  -5  16   9      320.44      339.47     17.98 o 
  -4  16   9       10.25       21.48      6.18 o 
  -3  16   9       15.73        7.19      4.64 o 
  -2  16   9        3.58        5.53      4.84 o 
  -1  16   9        2.74        8.93      5.11 o 
   0  16   9       69.54       71.91      7.97 o 
  -5  17   9       16.61       11.70      5.89 o 
  -4  17   9        1.15       -2.44      4.28 o 
  -3  17   9      148.19      167.39     13.25 o 
  -2  17   9      179.04      188.56     14.09 o 
 -12   0  10      528.97      663.65     36.49 o 
 -11   0  10      101.95      112.89     14.82 o 
 -10   0  10       83.95       73.91      8.46 o 
  -9   0  10      114.97      109.43      8.61 o 
  -8   0  10       10.39        8.04      3.38 o 
  -7   0  10       43.63       54.36      5.58 o 
  -6   0  10       46.42       42.69      6.16 o 
  -5   0  10       17.91       15.34      4.55 o 
  -4   0  10        8.93       10.71      3.03 o 
  -3   0  10      862.35      844.15     21.02 o 
  -2   0  10      529.79      539.60     16.13 o 
  -1   0  10       92.12       94.35      6.95 o 
   0   0  10      341.57      330.27     30.11 o 
   1   0  10      374.17      418.90     21.96 o 
   2   0  10      228.46      263.07     15.37 o 
   3   0  10      112.62      105.78     10.98 o 
   4   0  10        0.15        7.15      5.02 o 
 -12   1  10       36.20       29.65     11.78 o 
 -11   1  10       76.14       75.69      8.86 o 
 -10   1  10      201.78      223.86      9.49 o 
  -9   1  10      157.10      183.59      6.85 o 
  -8   1  10       25.88       22.31      2.94 o 
  -7   1  10        2.90        2.74      2.00 o 
  -6   1  10       14.94        8.48      2.85 o 
  -5   1  10      402.41      386.64     11.69 o 
  -4   1  10      321.69      307.85      7.86 o 
  -3   1  10       11.94       12.33      2.52 o 
  -2   1  10      104.09      104.33      4.91 o 
  -1   1  10       48.04       48.79      5.64 o 
   0   1  10       17.66       14.54      2.67 o 
   1   1  10      164.57      167.07      6.77 o 
   2   1  10       42.27       31.72      4.79 o 
   3   1  10      485.45      487.46     15.66 o 
   4   1  10      214.57      231.23     11.48 o 
 -12   2  10        6.26        4.18      9.50 o 
 -11   2  10       15.63       31.17      9.88 o 
 -10   2  10        1.39       -1.75      4.00 o 
  -9   2  10       35.78       31.48      3.45 o 
  -8   2  10      144.85      149.68      8.87 o 
  -7   2  10       38.18       49.29      3.83 o 
  -6   2  10      384.77      414.65     13.34 o 
  -5   2  10        0.04        0.46      2.06 o 
  -4   2  10      308.20      316.53      9.05 o 
  -3   2  10      231.04      240.69      7.08 o 
  -2   2  10     1108.80     1064.49     17.99 o 
  -1   2  10      359.45      370.72     10.12 o 
   0   2  10      197.78      209.01      7.25 o 
   1   2  10      266.24      270.57      8.39 o 
   2   2  10       20.72       20.47      3.55 o 
   3   2  10       52.80       50.47      5.98 o 
   4   2  10       36.57       28.68      5.21 o 
 -12   3  10      114.63      168.38     19.38 o 
 -11   3  10       41.75       23.95     10.26 o 
 -10   3  10       84.80       72.98     12.16 o 
  -9   3  10      191.54      181.60      7.53 o 
  -8   3  10      512.82      522.64     11.40 o 
  -7   3  10      497.24      493.28     10.95 o 
  -6   3  10      175.34      181.77      7.18 o 
  -5   3  10       12.50        7.40      3.18 o 
  -4   3  10       57.31       50.79      4.20 o 
  -3   3  10      337.68      335.05      8.55 o 
  -2   3  10       64.05       69.70      4.22 o 
  -1   3  10       66.97       73.73      4.46 o 
   0   3  10       65.89       60.22      4.32 o 
   1   3  10       43.71       46.08      4.49 o 
   2   3  10        0.14       -0.86      1.95 o 
   3   3  10      368.55      402.90     14.03 o 
   4   3  10      173.76      200.01     13.61 o 
 -11   4  10      119.31      143.68     16.72 o 
 -10   4  10       43.89       55.49     11.40 o 
  -9   4  10       48.68       72.83      8.44 o 
  -8   4  10       98.83      131.61      6.24 o 
  -7   4  10        0.05        0.87      1.79 o 
  -6   4  10       83.65       71.11      5.55 o 
  -5   4  10        8.63        7.56      2.65 o 
  -4   4  10      915.66      959.15     30.94 o 
  -3   4  10     1279.53     1277.56     20.32 o 
  -2   4  10      227.09      243.51      7.41 o 
  -1   4  10        5.73        5.12      2.03 o 
   0   4  10      250.50      280.99      8.99 o 
   1   4  10       77.50       79.43      6.16 o 
   2   4  10       37.07       39.15      5.89 o 
   3   4  10       13.82        7.56      3.34 o 
   4   4  10        3.27        3.90      3.43 o 
 -11   5  10      280.81      335.63     25.09 o 
 -10   5  10       27.79       31.17      9.88 o 
  -9   5  10      216.60      222.79     13.70 o 
  -8   5  10       19.13       20.59      4.38 o 
  -7   5  10      166.08      171.94      7.65 o 
  -6   5  10       97.23      102.14      5.57 o 
  -5   5  10      672.69      659.28     16.25 o 
  -4   5  10      289.41      303.84     10.27 o 
  -3   5  10      134.12      143.93      6.28 o 
  -2   5  10      156.72      152.96      6.23 o 
  -1   5  10       93.12       85.55      5.16 o 
   0   5  10      128.52      126.99      5.92 o 
   1   5  10      111.49      109.21      6.34 o 
   2   5  10        3.09        2.72      2.59 o 
   3   5  10       51.96       53.54      6.36 o 
   4   5  10        7.67       11.83      4.50 o 
 -11   6  10       43.12       51.69     12.54 o 
 -10   6  10        0.01       -1.14      6.46 o 
  -9   6  10        0.96       -2.06      3.62 o 
  -8   6  10       49.71       59.04     17.67 o 
  -7   6  10       11.33        5.17      2.65 o 
  -6   6  10       62.45       63.57      5.36 o 
  -5   6  10      361.43      384.03     11.81 o 
  -4   6  10       53.44       48.39      4.67 o 
  -3   6  10       14.24       16.97      3.39 o 
  -2   6  10      300.42      288.45      8.95 o 
  -1   6  10       10.93       15.06      2.67 o 
   0   6  10       60.77       63.13      4.90 o 
   1   6  10      357.13      364.14     11.03 o 
   2   6  10      460.09      453.53     16.41 o 
   3   6  10      148.20      155.36      9.93 o 
   4   6  10        5.17        9.83      3.90 o 
 -11   7  10      128.70      172.18     19.77 o 
 -10   7  10       58.41       58.15     12.54 o 
  -9   7  10      354.50      382.00     18.76 o 
  -8   7  10      162.25      149.79     15.01 o 
  -7   7  10      116.58      117.83      7.91 o 
  -6   7  10      126.40      135.24      9.05 o 
  -5   7  10        1.07        0.92      2.79 o 
  -4   7  10      195.88      204.03      8.54 o 
  -3   7  10       20.08       23.68      3.74 o 
  -2   7  10        0.01        1.49      2.05 o 
  -1   7  10        1.16        3.62      2.30 o 
   0   7  10      205.14      187.43      7.73 o 
   1   7  10      319.45      299.15     10.01 o 
   2   7  10      550.35      555.60     14.55 o 
   3   7  10      201.07      175.80      9.87 o 
   4   7  10      251.33      259.66     12.31 o 
 -11   8  10       28.55       17.86      9.88 o 
 -10   8  10       23.71       39.91     11.40 o 
  -9   8  10        7.74        4.98      4.43 o 
  -8   8  10        2.10       -1.37      3.35 o 
  -7   8  10        4.48       -1.50      3.01 o 
  -6   8  10        2.15        0.32      2.67 o 
  -5   8  10       18.99       14.77      4.40 o 
  -4   8  10      828.45      836.52     23.05 o 
  -3   8  10      365.58      357.67     11.56 o 
  -2   8  10      185.26      179.42      8.93 o 
  -1   8  10        6.02        5.42      2.87 o 
   0   8  10      128.89      139.42      8.75 o 
   1   8  10       46.46       41.10      4.63 o 
   2   8  10        0.07        0.68      3.13 o 
   3   8  10       27.92       38.72      5.71 o 
 -10   9  10        9.65       15.20      9.50 o 
  -9   9  10       88.96       83.73     15.01 o 
  -8   9  10      194.54      216.11     14.63 o 
  -7   9  10      271.71      268.56     15.48 o 
  -6   9  10       55.08       48.73      5.72 o 
  -5   9  10      212.76      218.04     12.06 o 
  -4   9  10      260.65      293.85     12.62 o 
  -3   9  10      143.44      142.33      9.24 o 
  -2   9  10       20.19       29.79      3.64 o 
  -1   9  10      273.21      270.33     10.29 o 
   0   9  10      104.87      109.55      7.10 o 
   1   9  10       37.25       30.66      4.28 o 
   2   9  10       23.73       29.59      5.32 o 
   3   9  10        6.37        6.66      3.77 o 
 -10  10  10      109.91      108.33     16.34 o 
  -9  10  10        0.02       -0.69      5.32 o 
  -8  10  10      120.86      106.54     10.74 o 
  -7  10  10        1.07        0.27      3.45 o 
  -6  10  10       66.39       48.67     11.59 o 
  -5  10  10       20.86        9.62      3.72 o 
  -4  10  10       70.21       70.62      8.22 o 
  -3  10  10       10.00        2.95      3.40 o 
  -2  10  10       48.39       42.79      7.63 o 
  -1  10  10       18.28       29.30      4.33 o 
   0  10  10      234.19      221.67      9.64 o 
   1  10  10      124.41      136.85      8.26 o 
   2  10  10        6.77        2.81      3.23 o 
   3  10  10       13.57       19.90      4.68 o 
  -9  11  10       70.35       86.19     17.86 o 
  -8  11  10       13.75        6.94      6.27 o 
  -7  11  10       33.02       41.97      7.78 o 
  -6  11  10       20.47       19.40      5.57 o 
  -5  11  10       33.80       51.81      6.09 o 
  -4  11  10       23.53       24.57      4.75 o 
  -3  11  10       56.92       49.82      7.74 o 
  -2  11  10        6.98       -0.76      6.08 o 
  -1  11  10       48.40       54.75      6.89 o 
   0  11  10       39.56       39.49      5.00 o 
   1  11  10       14.79        9.09      4.05 o 
   2  11  10       22.84       25.08      4.78 o 
  -9  12  10       22.15       22.81     10.64 o 
  -8  12  10        1.06        0.58      4.65 o 
  -7  12  10      172.22      204.08     17.86 o 
  -6  12  10      103.15      108.48     10.71 o 
  -5  12  10       50.70       43.07      7.57 o 
  -4  12  10      170.49      140.14      9.30 o 
  -3  12  10       11.59       26.23      9.88 o 
  -2  12  10      268.74      260.37     23.19 o 
  -1  12  10      159.15      172.00     18.05 o 
   0  12  10       35.60       35.63      7.63 o 
   1  12  10       70.95       72.08     20.72 o 
   2  12  10       10.10        8.42      4.09 o 
  -8  13  10        0.05       -4.20      4.20 o 
  -7  13  10        3.05        3.39      4.38 o 
  -6  13  10       16.56       24.87     10.45 o 
  -5  13  10        2.86        6.73      4.56 o 
  -4  13  10       30.10       35.84      8.17 o 
  -3  13  10       26.81       32.31     11.02 o 
  -2  13  10       26.84       17.10      9.12 o 
  -1  13  10       11.16       24.71      9.88 o 
   0  13  10        0.98       -4.11      4.11 o 
   1  13  10       17.01       26.41      7.78 o 
  -7  14  10       57.96       52.05     13.68 o 
  -6  14  10        7.97        6.76      4.97 o 
  -5  14  10       37.13       41.04      7.93 o 
  -4  14  10       50.73       44.06     11.78 o 
  -3  14  10        3.15        0.10      4.20 o 
  -2  14  10       54.98       60.06     13.68 o 
  -1  14  10        0.05       -1.14      6.46 o 
   0  14  10        4.13       -1.33      5.13 o 
  -6  15  10        1.40        2.57      4.47 o 
  -5  15  10        7.12        3.70      4.38 o 
  -4  15  10        8.28       10.05      5.36 o 
  -3  15  10        0.53        0.76      4.43 o 
  -2  15  10       31.17       22.46     11.21 o 
  -1  15  10        0.17        3.42      7.60 o 
  -4  16  10      122.62      121.24     22.43 o 
  -3  16  10        0.06        1.79      4.56 o 
 -11   1  11        1.11        3.80      7.98 o 
 -10   1  11       81.31       83.08      7.74 o 
  -9   1  11       28.67       19.17      3.42 o 
  -8   1  11        2.31        1.27      2.16 o 
  -7   1  11       23.83       31.80      3.54 o 
  -6   1  11       81.72       85.99      6.21 o 
  -5   1  11       35.04       41.76      4.73 o 
  -4   1  11       81.21       80.27      5.09 o 
  -3   1  11       62.61       67.71      4.36 o 
  -2   1  11      399.15      399.53     10.09 o 
  -1   1  11        9.64       10.69      2.94 o 
   0   1  11        0.53        2.26      2.61 o 
   1   1  11       39.94       32.18      7.39 o 
   2   1  11       17.66       12.16      4.11 o 
   3   1  11       23.10       24.56      4.99 o 
 -11   2  11        4.92       -5.32      6.46 o 
 -10   2  11       10.56       13.27      5.24 o 
  -9   2  11       19.53       17.60      3.27 o 
  -8   2  11      145.50      146.47      6.78 o 
  -7   2  11      107.82      118.23      6.37 o 
  -6   2  11        4.60        4.02      2.77 o 
  -5   2  11       59.62       67.58      5.59 o 
  -4   2  11      102.53      110.16      5.86 o 
  -3   2  11      121.29      110.09      5.31 o 
  -2   2  11       19.76       18.23      2.95 o 
  -1   2  11        0.26       -1.94      2.05 o 
   0   2  11        0.07       -1.75      2.96 o 
   1   2  11       61.65       61.00      6.21 o 
   2   2  11       33.84       45.14      5.76 o 
   3   2  11        0.82        2.69      4.33 o 
 -11   3  11       28.44       22.81      9.88 o 
 -10   3  11       95.69      100.60     10.20 o 
  -9   3  11        1.85       -1.50      3.01 o 
  -8   3  11        2.39        2.23      2.37 o 
  -7   3  11       12.86       10.82      2.87 o 
  -6   3  11      269.24      285.23     14.59 o 
  -5   3  11       13.24       12.89      3.31 o 
  -4   3  11       13.58       14.51      2.96 o 
  -3   3  11        0.55        1.06      1.99 o 
  -2   3  11      333.39      342.20     14.13 o 
  -1   3  11        5.78        4.87      2.43 o 
   0   3  11       13.50       12.15      3.46 o 
   1   3  11       27.67       20.25      4.28 o 
   2   3  11      177.00      184.21     13.51 o 
   3   3  11       14.85       10.68      3.94 o 
 -11   4  11       39.87       60.06     12.92 o 
 -10   4  11       90.33       80.81      9.66 o 
  -9   4  11       15.44       10.20     10.07 o 
  -8   4  11       44.70       62.15      8.47 o 
  -7   4  11      188.62      197.58      7.72 o 
  -6   4  11      324.92      309.93     11.02 o 
  -5   4  11      234.70      251.59      9.85 o 
  -4   4  11       96.05      111.49      7.58 o 
  -3   4  11       44.36       39.34      4.12 o 
  -2   4  11       11.89       12.84      2.74 o 
  -1   4  11        1.16       -0.10      2.31 o 
   0   4  11       33.71       29.47      5.32 o 
   1   4  11       61.50       78.26      7.52 o 
   2   4  11        2.49        0.61      3.29 o 
   3   4  11       42.26       34.04      5.57 o 
 -11   5  11       15.85        8.36      8.74 o 
 -10   5  11       15.69       10.80      5.24 o 
  -9   5  11        0.30        3.99      4.03 o 
  -8   5  11        1.60       -2.85      2.85 o 
  -7   5  11      390.48      405.15     20.97 o 
  -6   5  11       86.18       96.31      6.53 o 
  -5   5  11        0.01       -2.91      3.44 o 
  -4   5  11        0.53        0.05      2.46 o 
  -3   5  11      117.41      111.75      6.73 o 
  -2   5  11       30.53       32.10      3.90 o 
  -1   5  11       31.75       38.92      4.88 o 
   0   5  11       78.96       84.09      6.62 o 
   1   5  11       23.79       20.52      4.32 o 
   2   5  11      307.84      316.95     12.85 o 
   3   5  11        7.70        5.90      3.60 o 
 -10   6  11      120.84      118.16     11.67 o 
  -9   6  11        8.29       10.56      5.19 o 
  -8   6  11        1.12        3.19      4.00 o 
  -7   6  11       13.36       14.57      4.10 o 
  -6   6  11        0.69        0.44      2.84 o 
  -5   6  11      195.67      200.18     10.01 o 
  -4   6  11        0.04       -2.20      2.55 o 
  -3   6  11        1.18        0.58      2.62 o 
  -2   6  11       16.45       18.93      3.88 o 
  -1   6  11        2.83        4.69      2.81 o 
   0   6  11        9.62        6.18      3.19 o 
   1   6  11      153.53      138.86      8.64 o 
   2   6  11      141.32      141.65      8.97 o 
   3   6  11        1.02       -0.42      3.44 o 
 -10   7  11       71.61       70.59      9.90 o 
  -9   7  11       12.78       12.92      5.38 o 
  -8   7  11        8.81        4.22      4.16 o 
  -7   7  11      101.21      101.35      7.85 o 
  -6   7  11       30.11       16.62      9.16 o 
  -5   7  11       23.87       29.11      6.11 o 
  -4   7  11      113.48      127.30      8.41 o 
  -3   7  11       17.19       12.23      4.64 o 
  -2   7  11      196.47      201.34     14.13 o 
  -1   7  11       91.09       96.65      6.79 o 
   0   7  11      113.76      123.12      7.93 o 
   1   7  11        0.46        1.68      3.20 o 
   2   7  11        0.01        3.12      3.46 o 
 -10   8  11       11.33        8.98      5.89 o 
  -9   8  11       68.28       66.58      9.27 o 
  -8   8  11      133.12      151.16     21.48 o 
  -7   8  11      359.80      386.00     46.94 o 
  -6   8  11      300.78      276.51     12.44 o 
  -5   8  11       37.25       51.97      7.47 o 
  -4   8  11      513.51      542.29     22.30 o 
  -3   8  11      182.79      197.32     12.79 o 
  -2   8  11       57.42       54.88      8.93 o 
  -1   8  11        0.02        1.29      2.89 o 
   0   8  11        7.39        3.16      3.26 o 
   1   8  11       34.58       33.63      5.54 o 
   2   8  11        3.43        7.32      3.89 o 
  -9   9  11        2.75       -1.65      4.55 o 
  -8   9  11       46.06       48.13      8.55 o 
  -7   9  11      355.53      343.25     23.57 o 
  -6   9  11       33.45       26.44      5.04 o 
  -5   9  11       69.63       64.68      8.94 o 
  -4   9  11        1.13        0.38      5.70 o 
  -3   9  11        6.12       -2.66      5.32 o 
  -2   9  11        0.82        1.14      6.08 o 
  -1   9  11      313.92      330.77     13.84 o 
   0   9  11      254.09      262.73     12.56 o 
   1   9  11        7.22        9.81      4.08 o 
   2   9  11        1.63        2.36      3.68 o 
  -9  10  11       67.14       50.66     14.63 o 
  -8  10  11        0.11       -1.59      3.83 o 
  -7  10  11        0.34        1.15      7.22 o 
  -6  10  11       16.23        9.83      8.93 o 
  -5  10  11       21.46       17.53      4.58 o 
  -4  10  11        3.70        3.42      7.22 o 
  -3  10  11       47.09       47.51     12.16 o 
  -2  10  11      145.04      166.48     19.38 o 
  -1  10  11       71.67       97.79     16.53 o 
   0  10  11       66.99       55.95      6.13 o 
   1  10  11        0.06       -0.98      3.21 o 
  -8  11  11        0.00        1.55      5.89 o 
  -7  11  11        0.98       -0.19      4.03 o 
  -6  11  11       88.94       89.38     10.22 o 
  -5  11  11        0.17        1.14      4.00 o 
  -4  11  11        8.38        0.00      5.70 o 
  -3  11  11      211.11      212.47     22.05 o 
  -2  11  11       53.37       70.32     14.44 o 
  -1  11  11       11.08       13.30      8.74 o 
   0  11  11       39.62       29.61      7.39 o 
   1  11  11       76.20       91.04      7.62 o 
  -8  12  11       10.79       11.80      6.21 o 
  -7  12  11      102.44      114.96     11.55 o 
  -6  12  11       14.73       11.78      5.57 o 
  -5  12  11       25.50       30.20      7.51 o 
  -4  12  11       48.73       54.41      8.73 o 
  -3  12  11       76.66       90.46     15.96 o 
  -2  12  11      109.05      122.01     17.86 o 
  -1  12  11       27.79       28.89     11.02 o 
   0  12  11      117.81      139.70     13.02 o 
  -7  13  11        0.00       -0.57      4.57 o 
  -6  13  11        1.38       -2.64      3.93 o 
  -5  13  11       32.68       25.87      6.82 o 
  -4  13  11       28.75       35.12      7.67 o 
  -3  13  11      161.74      208.67     22.81 o 
  -2  13  11       26.43       34.59     11.78 o 
  -1  13  11      185.75      202.21     22.81 o 
  -5  14  11       80.12       94.41     11.14 o 
  -4  14  11        7.27       17.15      7.03 o 
  -3  14  11      196.83      188.40     14.87 o 
 -10   0  12        2.41        1.14      4.28 o 
  -9   0  12      337.50      383.95     17.86 o 
  -8   0  12      151.34      156.69     18.05 o 
  -7   0  12      387.48      422.38     18.88 o 
  -6   0  12      275.68      318.52     23.19 o 
  -5   0  12       15.73        6.84      6.08 o 
  -4   0  12      319.50      323.46     23.95 o 
  -3   0  12       54.15       44.60      6.93 o 
  -2   0  12      149.24      168.17     20.15 o 
  -1   0  12      126.79      123.25     11.29 o 
   0   0  12       73.16       93.10     10.59 o 
   1   0  12      355.55      331.51     34.40 o 
   2   0  12       95.65       98.01     11.96 o 
 -10   1  12      301.43      310.06     15.96 o 
  -9   1  12       45.35       56.92      5.48 o 
  -8   1  12        0.52        0.97      2.56 o 
  -7   1  12       12.56       14.47      3.61 o 
  -6   1  12      674.69      714.88     26.45 o 
  -5   1  12      129.68      138.21     11.42 o 
  -4   1  12        0.03       -0.41      3.35 o 
  -3   1  12        2.50       -1.19      2.67 o 
  -2   1  12       58.80       61.87      5.74 o 
  -1   1  12       83.96       89.15     12.56 o 
   0   1  12       65.99       64.02      6.37 o 
   1   1  12        0.22        3.59      3.36 o 
   2   1  12       21.09       17.12      4.53 o 
 -10   2  12      131.48      167.82     13.30 o 
  -9   2  12        7.10        6.45      3.40 o 
  -8   2  12       18.40       13.75      3.51 o 
  -7   2  12        6.23        7.80      3.23 o 
  -6   2  12       76.34       94.60     11.78 o 
  -5   2  12       50.38       40.55      7.36 o 
  -4   2  12       63.65       65.56      8.59 o 
  -3   2  12      217.60      240.76     14.57 o 
  -2   2  12       73.42       74.37      6.16 o 
  -1   2  12       25.77       24.19      4.51 o 
   0   2  12       17.33       17.83      6.69 o 
   1   2  12       60.78       78.44      7.31 o 
   2   2  12       40.22       43.77      6.15 o 
 -10   3  12       99.08      106.28     18.05 o 
  -9   3  12      259.83      297.61     40.10 o 
  -8   3  12      124.74      152.61      8.01 o 
  -7   3  12        4.20        6.56      2.89 o 
  -6   3  12       80.12       90.28     16.53 o 
  -5   3  12      245.69      244.50     14.60 o 
  -4   3  12      314.23      291.58     16.10 o 
  -3   3  12      210.93      226.02     11.27 o 
  -2   3  12      235.97      247.29     10.27 o 
  -1   3  12        4.18        2.27      2.92 o 
   0   3  12       26.57       35.92      5.26 o 
   1   3  12        4.03        6.00      3.58 o 
   2   3  12        1.04        5.90      3.75 o 
 -10   4  12       12.60        5.64      5.02 o 
  -9   4  12      140.22      143.53     11.94 o 
  -8   4  12        0.07        1.90      3.76 o 
  -7   4  12       47.33       53.99      7.52 o 
  -6   4  12        2.59        1.33      3.76 o 
  -5   4  12        8.10        6.57      4.43 o 
  -4   4  12       50.80       54.21      6.22 o 
  -3   4  12        0.21       -0.21      2.96 o 
  -2   4  12        1.51       -1.09      2.55 o 
  -1   4  12       30.98       23.95      4.41 o 
   0   4  12       73.32       76.35      6.93 o 
   1   4  12      238.29      263.97     15.31 o 
 -10   5  12      166.15      197.85     30.22 o 
  -9   5  12      138.21      115.03     11.13 o 
  -8   5  12      115.80      139.26     13.30 o 
  -7   5  12      302.58      318.97     17.41 o 
  -6   5  12      423.82      422.67     29.27 o 
  -5   5  12       48.38       36.30     11.78 o 
  -4   5  12       34.51       37.37      5.79 o 
  -3   5  12       72.90       72.40      7.39 o 
  -2   5  12       13.82        9.01      3.85 o 
  -1   5  12       28.26       38.66      8.39 o 
   0   5  12        2.04       -2.38      2.96 o 
   1   5  12       11.46        4.70      3.72 o 
 -10   6  12      186.97      202.14     15.29 o 
  -9   6  12        2.18        5.85      4.65 o 
  -8   6  12        6.52        4.51      4.70 o 
  -7   6  12        2.22        4.56      4.57 o 
  -6   6  12       18.15       26.75      6.38 o 
  -5   6  12       21.20       38.77     11.02 o 
  -4   6  12      121.75      134.93      8.96 o 
  -3   6  12      365.17      357.19     18.39 o 
  -2   6  12      129.77      149.16     14.19 o 
  -1   6  12       88.89       83.28      6.91 o 
   0   6  12       64.28       60.58      6.61 o 
   1   6  12      221.87      232.34     11.53 o 
  -9   7  12      139.90      195.07     37.06 o 
  -8   7  12       90.11      119.52     22.24 o 
  -7   7  12       19.53       13.41      5.62 o 
  -6   7  12        0.07        3.42      4.30 o 
  -5   7  12       20.14       21.67      9.12 o 
  -4   7  12       11.07        8.74      7.22 o 
  -3   7  12       15.65       21.70      7.18 o 
  -2   7  12      139.74      146.62      9.92 o 
  -1   7  12       46.69       38.41      6.03 o 
   0   7  12       53.76       52.88      9.72 o 
   1   7  12        2.02        2.01      3.47 o 
  -9   8  12      145.29      189.32     14.51 o 
  -8   8  12        8.44        7.74      5.24 o 
  -7   8  12       86.58       81.39      9.95 o 
  -6   8  12       30.41       38.89     13.49 o 
  -5   8  12       13.69        1.90      6.84 o 
  -4   8  12        1.77        1.90      6.84 o 
  -3   8  12       17.92        7.22      7.22 o 
  -2   8  12        7.88        4.18      3.94 o 
  -1   8  12       25.69       40.28     10.75 o 
   0   8  12       63.20       63.11      6.72 o 
  -8   9  12        0.05       -4.16      4.16 o 
  -7   9  12      223.36      193.34     21.10 o 
  -6   9  12       37.36       44.61      8.32 o 
  -5   9  12      163.86      183.97     21.29 o 
  -4   9  12       78.11       81.72     15.58 o 
  -3   9  12       20.48       20.91      9.88 o 
  -2   9  12        1.65       -4.18      6.08 o 
  -1   9  12       35.58       37.27      6.37 o 
   0   9  12       38.92       47.08      6.06 o 
  -8  10  12        0.95        4.19      5.02 o 
  -7  10  12        4.80        8.96      5.24 o 
  -6  10  12        1.03        6.52      4.70 o 
  -5  10  12       29.01       41.90      9.50 o 
  -4  10  12        8.24       -3.80      6.46 o 
  -3  10  12        0.18       -6.08      6.08 o 
  -2  10  12      102.26       94.64     16.72 o 
  -1  10  12       37.10       58.98      9.77 o 
  -7  11  12       81.77       98.81     11.25 o 
  -6  11  12       78.45       94.33     11.04 o 
  -5  11  12       42.30       36.00      8.12 o 
  -4  11  12      121.35      107.19     18.24 o 
  -3  11  12        3.16       -1.52      7.22 o 
  -2  11  12        1.66       -0.76      7.60 o 
  -5  12  12        2.37        0.54      4.65 o 
  -4  12  12        5.31       15.16      5.89 o 
  -3  12  12        2.13        0.76      7.60 o 
  -9   1  13       56.40       53.35      6.47 o 
  -8   1  13       36.46       28.47      5.76 o 
  -7   1  13      113.73      117.72      8.23 o 
  -6   1  13       23.57       24.35      6.84 o 
  -5   1  13        1.71        0.51      4.00 o 
  -4   1  13        1.17        1.14      4.03 o 
  -3   1  13       33.64       30.56      7.98 o 
  -2   1  13        5.20        5.73      3.90 o 
  -1   1  13       21.62       24.59      4.83 o 
   0   1  13        4.75        0.49      3.57 o 
  -9   2  13       24.09       33.86      7.47 o 
  -8   2  13       20.69       20.81      4.25 o 
  -7   2  13        1.00        4.32      3.80 o 
  -6   2  13        2.00        9.88      5.11 o 
  -5   2  13       11.75        8.93      5.11 o 
  -4   2  13       53.88       55.53      8.93 o 
  -3   2  13        2.37        2.85      3.65 o 
  -2   2  13        1.43        6.51      4.02 o 
  -1   2  13       14.59        8.14      3.84 o 
   0   2  13        0.14        0.24      3.34 o 
  -9   3  13        6.27        2.59      4.55 o 
  -8   3  13       70.30       85.84     19.77 o 
  -7   3  13       11.88        3.36      3.68 o 
  -6   3  13       45.73       55.51      8.71 o 
  -5   3  13        1.41        0.86      5.32 o 
  -4   3  13        0.23        3.65      4.00 o 
  -3   3  13       15.65       10.32      4.29 o 
  -2   3  13       42.26       38.16      6.22 o 
  -1   3  13        8.61        4.14      3.52 o 
   0   3  13        9.71       10.37      4.11 o 
  -9   4  13       75.75       82.43     20.53 o 
  -8   4  13       55.19       55.66     14.25 o 
  -7   4  13       40.07       32.47      7.39 o 
  -6   4  13       11.53       10.41      5.36 o 
  -5   4  13      193.84      175.77     15.58 o 
  -4   4  13       15.03       14.51      6.04 o 
  -3   4  13        1.12        0.05      3.42 o 
  -2   4  13        5.64        2.22      3.69 o 
  -1   4  13       34.12       40.39      7.76 o 
   0   4  13       20.88       29.28     15.39 o 
  -9   5  13      139.99      151.20     12.98 o 
  -8   5  13        8.81       12.65      5.47 o 
  -7   5  13        0.03        6.69      4.97 o 
  -6   5  13       36.14       22.43      9.88 o 
  -5   5  13        1.94        7.28      6.27 o 
  -4   5  13      161.15      169.62     13.48 o 
  -3   5  13       99.87      109.49     18.37 o 
  -2   5  13       90.94       78.72     13.54 o 
  -1   5  13       55.77       46.66      7.50 o 
  -8   6  13       10.57       15.58      9.12 o 
  -7   6  13       93.38      107.01     17.67 o 
  -6   6  13      102.30       86.66     15.96 o 
  -5   6  13       19.92       41.05     12.16 o 
  -4   6  13       79.02       69.96      9.86 o 
  -3   6  13       13.63       13.04      4.53 o 
  -2   6  13       64.20       89.43     11.17 o 
  -1   6  13        0.07       -2.19      3.87 o 
  -8   7  13       31.63       49.42      8.76 o 
  -7   7  13       91.54      102.59     11.40 o 
  -6   7  13       15.53       15.75      6.43 o 
  -5   7  13       28.05       17.10     10.26 o 
  -4   7  13       84.98      103.06     21.86 o 
  -3   7  13       44.95       31.82      8.98 o 
  -2   7  13        0.07        4.33      4.35 o 
  -7   8  13        1.43        3.13      4.75 o 
  -6   8  13        0.21       -0.54      4.55 o 
  -5   8  13        0.14       -0.38      7.22 o 
  -4   8  13       46.71       44.71      8.58 o 
  -3   8  13        1.46        2.00      5.09 o 
  -2   8  13        1.69        2.70      5.11 o 
  -6   9  13        4.81        5.13      5.64 o 
  -5   9  13       19.25       15.58      9.12 o 
  -4   9  13        3.29        0.76      7.22 o 
  -3   9  13        7.41        7.35      6.27 o 
  -7   0  14        5.83        5.70      7.98 o 
  -6   0  14       25.02       14.44      9.12 o 
  -5   0  14      111.56       85.90     15.58 o 
  -4   0  14      118.66      106.43     17.10 o 
  -3   0  14       32.23       24.71     10.26 o 
  -7   1  14       30.04       44.02     13.42 o 
  -6   1  14      807.22      905.47     45.61 o 
  -5   1  14      148.98      171.07     14.51 o 
  -4   1  14       19.05       17.03      6.55 o 
  -3   1  14       34.67       55.96      9.52 o 
  -7   2  14        1.95        3.32      4.31 o 
  -6   2  14       63.07       66.18     18.62 o 
  -5   2  14       21.87       17.33      9.12 o 
  -4   2  14        0.03        1.79      7.41 o 
  -3   2  14       23.75       19.44      7.79 o 
  -7   3  14        3.97        9.88      5.64 o 
  -6   3  14      339.89      352.41     47.51 o 
  -5   3  14      173.90      179.10     14.51 o 
  -4   3  14       29.14       45.96      8.93 o 
  -3   3  14       48.42       42.89      8.31 o 
  -6   4  14        6.99        2.66      7.60 o 
  -5   4  14        9.63       11.77      6.11 o 
  -4   4  14        6.22        5.03      9.50 o 
  -5   5  14        0.39        3.42      7.60 o 
                                                 
